# Supplementary material for: A scalable exemplar-based method for aligning biological taxonomies
Source: Biodivers Data J. 2026 Jun 17;14:e191754. doi: 10.3897/BDJ.14.e191754 (PMC13294682; doi:10.3897/BDJ.14.e191754)
Supplement: Supplementary material 1 — Supplementary Table 1 RCC5 Report [file bdj-14-e191754-s001.csv]

A concept taxonID	A concept name	RCC5	B concept taxonID	B concept name	in both A and B concepts	in A concept but not in B concept	in B concept but not in A concept
74WBV	Ornithorhynchus anatinus	'=	1000001	Ornithorhynchus anatinus	0 anatin
7GBTK	Zaglossus attenboroughi	'=	1000003	Zaglossus attenboroughi	4 attenborough
7GBTL	Zaglossus bruijni	'=	1000005	Zaglossus bruijnii	8 bruiin
7GC5K	Zaglossus bartoni	'=	1000004	Zaglossus bartoni	10 barton; 14 clun; 16 diamond; 18 smeenk
54CMZ	Tachyglossus aculeatus	'=	1000002	Tachyglossus aculeatus	20 acanthion; 22 aculeat; 24 lawes; 26 multiaculeat; 40 setos
349W6	Dasypus kappleri	'=	1000422	Dasypus kappleri	23981 kappler
C9GSY	Dasypus beniensis	'=	1000421	Dasypus beniensis	24822 beniens
C9GSZ	Dasypus pastasae	'=	1000425	Dasypus pastasae	24828 pastas
349W7	Dasypus mazzai	'=	1000423	Dasypus mazzai	24808 mazza; 24806 yepes
349W8	Dasypus novemcinctus	>	1006875	Dasypus fenestratus	19344 aequatorial; 24810 fenestrat	3014 dauis; 24812 hoplit; 19982 mexian; 6877 mexican; 24814 nouemcinct
349W8	Dasypus novemcinctus	>	1006877	Dasypus mexicanus	3014 dauis; 6877 mexican	19344 aequatorial; 24810 fenestrat; 24812 hoplit; 19982 mexian; 24814 nouemcinct
349W8	Dasypus novemcinctus	>	1000424	Dasypus novemcinctus	24812 hoplit; 19982 mexian; 24814 nouemcinct	19344 aequatorial; 3014 dauis; 24810 fenestrat; 6877 mexican
349W9	Dasypus pilosus	'=	1000426	Dasypus pilosus	23367 pilos
6CDTK	Dasypus sabanicola	'=	1000427	Dasypus sabanicola	24820 sabanicol
			1006876	Dasypus guianensis
349WB	Dasypus septemcinctus	'=	1000428	Dasypus septemcinctus	24816 cordobens; 15476 hybrid; 24818 septemcinct
Q6WX	Calyptophractus retusus	'=	1000408	Calyptophractus retusus	24830 retus
69WT2	Chlamyphorus truncatus	'=	1000409	Chlamyphorus truncatus	24834 truncat
TDLM	Chaetophractus vellerosus	'=	1000410	Chaetophractus vellerosus	24836 nation; 15582 pannos; 15402 uelleros
TDLN	Chaetophractus villosus	'=	1000411	Chaetophractus villosus	2433 uillos
3CRM6	Euphractus sexcinctus	'=	1000412	Euphractus sexcinctus	7641 boliui; 9858 flauiman; 34 setos; 24838 sexcinct; 8450 tucuman
7GC4H	Zaedyus pichiy	'=	1000413	Zaedyus pichiy	12048 caurin; 24840 pichiy
P43L	Cabassous centralis	'=	1000414	Cabassous centralis	4631 central
P43M	Cabassous chacoensis	'=	1000415	Cabassous chacoensis	16852 chacoens
P43N	Cabassous tatouay	'=	1000416	Cabassous tatouay	24842 tatouay
P43P	Cabassous unicinctus	>	1006555	Cabassous squamicaudis	19292 squamicaud	24844 unicinct
P43P	Cabassous unicinctus	>	1000417	Cabassous unicinctus	24844 unicinct	19292 squamicaud
4MF3Z	Priodontes maximus	'=	1000418	Priodontes maximus	1497 maxim
7CFJX	Tolypeutes tricinctus	'=	1000420	Tolypeutes tricinctus	24846 tricinct
7CFJZ	Tolypeutes matacus	'=	1000419	Tolypeutes matacus	24848 matac
5X42Z	Bradypus pygmaeus	'=	1000429	Bradypus pygmaeus	3926 pygmae
N5F2	Bradypus torquatus	>	1000430	Bradypus torquatus	10606 affin; 6711 melanot; 8737 torquat	6459 crinit
N5F2	Bradypus torquatus	>	1006641	Bradypus crinitus	6459 crinit	10606 affin; 6711 melanot; 8737 torquat
N5F3	Bradypus tridactylus	'=	1000431	Bradypus tridactylus	24944 cuculliger; 9147 gular; 24952 tridactyl
N5F8	Bradypus variegatus	'=	1000432	Bradypus variegatus	24946 ai; 24826 beniens; 7467 boliuiens; 20996 brachydactyl; 8490 brasiliens; 24964 codaiazens; 623 dorsal; 24958 ecuadorian; 24954 ephippiger; 9263 gorgon; 11800 ignau; 24970 infuscat; 17284 macrodon; 24972 miritib; 24956 nefand; 368 pallid; 24962 subiuruan; 24974 tocantin; 24976 triuittat; 82 uariegat; 24960 uiolet; 9101 unicolor; 20064 ust
5XYGW	Choloepus didactylus	'=	1000433	Choloepus didactylus	8492 brasiliens; 4125 columbian; 24982 didactyl; 24980 didaetyl; 17092 florenci; 23771 guianens; 24988 napens
5XYGX	Choloepus hoffmanni	'=	1000434	Choloepus hoffmanni	17158 andin; 24990 capital; 11464 hoffmann; 21611 iuruan; 6887 pallescens; 20050 peruuian
32VDR	Cyclopes catellus	'=	1000435	Cyclopes catellus	24992 catell
32VDS	Cyclopes didactylus	'=	1000436	Cyclopes didactylus	24984 didactyl; 21312 melin
32VDT	Cyclopes dorsalis	'=	1000437	Cyclopes dorsalis	601 dorsal; 17578 eu; 6875 mexican
32VDW	Cyclopes rufus	'=	1000439	Cyclopes rufus	2383 ruf
32VDX	Cyclopes thomasi	'=	1000440	Cyclopes thomasi	983 thomas
32VDY	Cyclopes xinguensis	'=	1000441	Cyclopes xinguensis	24994 xinguens
6C5TC	Cyclopes ida	'=	1000438	Cyclopes ida	24966 codaiazens; 24996 id; 21613 iuruan
45B2F	Myrmecophaga tridactyla	'=	1000442	Myrmecophaga tridactyla	24998 artat; 4657 central; 21569 iubat; 24948 tridactyl
54M4Y	Tamandua mexicana	'=	1000443	Tamandua mexicana	7171 chiriquens; 25000 instabil; 6811 mexican; 25004 opistholeuc; 8414 punens; 25002 tambens
54M4Z	Tamandua tetradactyla	'=	1000444	Tamandua tetradactyla	8498 brasiliens; 21667 chapadens; 21389 krieg; 19986 mexian; 9764 nigr; 9770 nigr; 25008 opisthomel; 7531 quichu; 11522 stramine; 1279 tetradactyl
34Q9X	Dendrohyrax arboreus	>	1000526	Dendrohyrax validus	699 ualid	703 arbore
34Q9X	Dendrohyrax arboreus	>	1000524	Dendrohyrax arboreus	703 arbore	699 ualid
34Q9Y	Dendrohyrax dorsalis	'=	1000525	Dendrohyrax dorsalis	593 dorsal; 713 emin; 719 latrator; 723 marmot; 733 nigricans
			1006570	Dendrohyrax interfluvialis
6LSSK	Heterohyrax brucei	'=	1000527	Heterohyrax brucei	755 albip; 771 antine; 787 baker; 797 bocage; 801 bruce; 803 chapin; 805 diesener; 807 fromm; 821 grant; 839 hinde; 859 hoogstraal; 869 kemp; 873 lademann; 879 manning; 885 mossambic; 891 muenzner; 903 princeps; 909 prittwitz; 923 pumil; 933 rudd; 939 rudolf; 947 somalic; 959 ssonge; 999 thomas; 1025 uictorianians
4MMMH	Procavia capensis	'=	1000528	Procavia capensis	1027 bamend; 1087 capens; 1029 capillos; 1033 erlanger; 1121 habessinic; 1049 iackson; 1057 iayakar; 1139 iohnston; 1059 kersting; 1085 mackinder; 1073 matschie; 362 pallid; 1143 ruficeps; 1083 scioan; 1081 sharic; 1155 syriac; 1163 welwitsch
398CT	Elephantulus brachyrhynchus	'=	1000445	Elephantulus brachyrhynchus	1171 brachyrhynch
398CV	Elephantulus fuscipes	'=	1000447	Elephantulus fuscipes	1177 fuscip
398CW	Elephantulus fuscus	'=	1000448	Elephantulus fuscus	1195 fusc
398CX	Elephantulus intufi	'=	1000449	Elephantulus intufi	1253 intuf
398CY	Elephantulus myurus	'=	1000450	Elephantulus myurus	1255 myur
398D4	Elephantulus rupestris	'=	1000453	Elephantulus rupestris	1259 rupestr
6F4H4	Elephantulus edwardii	'=	1000446	Elephantulus edwardii	1271 edward
C9RRF	Elephantulus pilicaudus	'=	1000451	Elephantulus pilicaudus	1275 pilicaud
6R3ZG	Macroscelides proboscideus	'=	1000457	Macroscelides proboscideus	1165 proboscide
CB9GN	Macroscelides flavicaudatus	'=	1000455	Macroscelides flavicaudatus	1167 flauicaudat
CB9GT	Macroscelides micus	'=	1000456	Macroscelides micus	1169 mic
776PW	Petrodromus tetradactylus	'=	1000458	Petrodromus tetradactylus	1287 beir; 1289 rouum; 1313 sang; 1291 schwann; 1293 sultan; 1297 swynnerton; 1277 tetradactyl; 1299 torday; 1301 warren; 1311 zanzibaric
C9WH9	Galegeeska revoili	'=	1000454	Galegeeska revoilii	1315 reuoil
C9WHB	Galegeeska rufescens	'=	1000452	Galegeeska rufescens	1317 boran; 1319 dundas; 1321 pease; 1337 rufescens; 945 somalic
CBVD3	Petrosaltator rozeti	'=	1000459	Petrosaltator rozeti	437 desert; 1373 rozet
4SRP9	Rhynchocyon chrysopygus	'=	1000460	Rhynchocyon chrysopygus	1377 chrysopyg
4SRPB	Rhynchocyon petersi	'=	1000462	Rhynchocyon petersi	1379 aders; 1381 peters
78W39	Rhynchocyon cirnei	'=	1000461	Rhynchocyon cirnei	1393 cirne; 1395 henderson; 1413 macrur; 1417 reichard; 1421 shirens
CC2L6	Rhynchocyon stuhlmanni	'=	1000463	Rhynchocyon stuhlmanni	1425 stuhlmann
CC2L8	Rhynchocyon udzungwensis	'=	1000464	Rhynchocyon udzungwensis	1429 udzungwens
3W9KV	Loxodonta africana	'=	1000522	Loxodonta africana	1441 african
3W9KX	Loxodonta cyclotis	'=	1000523	Loxodonta cyclotis	1453 cyclot
398D9	Elephas maximus	'=	1000521	Elephas maximus	1479 indic; 1495 maxim; 1525 sumatran
74ZNF	Orycteropus afer	'=	1000520	Orycteropus afer	2165 adametz; 418 aethiopic; 2167 afer; 2105 angolens; 2119 eriksson; 2123 faradi; 2125 haussan; 2127 kordofanic; 875 lademann; 2149 leptodon; 1071 matschie; 2129 obseruand; 2131 ruuanens; 2143 senegalens; 953 somalic; 2157 ward; 2171 werther
RG6C	Carpitalpa arendsi	'=	1000475	Carpitalpa arendsi	2282 arends
69YW2	Chlorotalpa duthieae	'=	1000476	Chlorotalpa duthieae	2284 duthie
69Z82	Chlorotalpa sclateri	'=	1000477	Chlorotalpa sclateri	2286 guillarmod; 1863 montan; 154 sclater; 2306 shortridge
7S9W6	Chrysochloris asiatica	'=	1000478	Chrysochloris asiatica	2312 asiatic
7S9W7	Chrysochloris visagiei	'=	1000480	Chrysochloris visagiei	2318 uisagie
7S9W8	Chrysochloris stuhlmanni	'=	1000479	Chrysochloris stuhlmanni	2320 balsac; 2350 foster; 1423 stuhlmann; 2334 tropical; 2355 uermicul
5YTMR	Chrysospalax trevelyani	'=	1000481	Chrysospalax trevelyani	2357 treuelyan
5YTN3	Chrysospalax villosa	'=	1000482	Chrysospalax villosus	2365 dobson; 2369 lesch; 2397 ruf; 2371 rufopallid; 2415 transuaalens; 2427 uillos
ZWJ3	Cryptochloris wintoni	'=	1000483	Cryptochloris wintoni	2437 winton
ZWJ4	Cryptochloris zyli	'=	1000484	Cryptochloris zyli	2441 zyl
6GFGR	Eremitalpa granti	'=	1000485	Eremitalpa granti	811 grant; 2445 namibens
7RS9C	Calcochloris obtusirostris	'=	1000470	Calcochloris obtusirostris	2453 chrysill; 2455 limpopoens; 2463 obtusirostr
45XW8	Neamblysomus gunningi	'=	1000473	Neamblysomus gunningi	2465 gunning
45XW9	Neamblysomus julianae	'=	1000474	Neamblysomus julianae	2467 iulian
C9Y6C	Huetia leucorhina	'=	1000471	Huetia leucorhina	2471 cahn; 2473 leucorhin
C9Y6H	Huetia tytonis	'=	1000472	Huetia tytonis	2475 tyton
CNZP	Amblysomus corriae	'=	1000465	Amblysomus corriae	2477 corri; 2479 deuilliers
CNZS	Amblysomus hottentotus	'=	1000466	Amblysomus hottentotus	2481 hottentot; 2487 ir; 2491 longiceps; 2499 meester; 2501 pondoli
CNZV	Amblysomus marleyi	'=	1000467	Amblysomus marleyi	2503 marley
CNZW	Amblysomus robustus	'=	1000468	Amblysomus robustus	2517 robust
CNZX	Amblysomus septentrionalis	'=	1000469	Amblysomus septentrionalis	2551 septentrional
434N4	Micropotamogale lamottei	'=	1000486	Micropotamogale lamottei	2565 lamotte
434N5	Micropotamogale ruwenzorii	'=	1000487	Micropotamogale ruwenzorii	2569 ruwenzor
6W7NC	Potamogale velox	'=	1000488	Potamogale velox	2577 uelox
38K9H	Echinops telfairi	'=	1000515	Echinops telfairi	2581 telfair
3KM73	Hemicentetes nigriceps	'=	1000516	Hemicentetes nigriceps	2587 nigriceps
3KM74	Hemicentetes semispinosus	'=	1000517	Hemicentetes semispinosus	2597 semispinos
4X2V5	Setifer setosus	'=	1000518	Setifer setosus	30 setos
55B5L	Tenrec ecaudatus	'=	1000519	Tenrec ecaudatus	2603 ecaudat
3FPQS	Geogale aurita	'=	1000489	Geogale aurita	210 aurit; 2631 oriental
42WJ4	Microgale brevicaudata	'=	1000490	Microgale brevicaudata	2643 breuicaudat
42WJ5	Microgale cowani	'=	1000491	Microgale cowani	2655 cowan
42WJ7	Microgale drouhardi	'=	1000492	Microgale drouhardi	2659 drouhard
42WJ8	Microgale dryas	'=	1000493	Microgale dryas	2667 dry
42WJ9	Microgale fotsifotsy	'=	1000494	Microgale fotsifotsy	2673 fotsifotsy
42WJB	Microgale gymnorhyncha	'=	1000497	Microgale gymnorhyncha	2675 gymnorhynch
42WJC	Microgale longicaudata	'=	1000500	Microgale longicaudata	2691 longicaudat
42WJD	Microgale monticola	'=	1000503	Microgale monticola	2711 monticol
42WJF	Microgale parvula	'=	1000505	Microgale parvula	2748 paruul; 2736 pull
42WJG	Microgale principula	'=	1000506	Microgale principula	2760 principul
42WJJ	Microgale pusilla	'=	1000507	Microgale pusilla	2257 pusill
42WJK	Microgale soricoides	'=	1000508	Microgale soricoides	2762 soricoid
42WJL	Microgale taiva	'=	1000509	Microgale taiva	2768 taiu
42WJN	Microgale thomasi	'=	1000510	Microgale thomasi	987 thomas
6RGPC	Microgale nasoloi	'=	1000504	Microgale nasoloi	2770 nasolo
73GPD	Microgale gracilis	'=	1000495	Microgale gracilis	1671 gracil
CBCMM	Microgale grandidieri	'=	1000496	Microgale grandidieri	2778 grandidier
CBCMN	Microgale jenkinsae	'=	1000498	Microgale jenkinsae	2782 ienkins
CBCMP	Microgale jobihely	'=	1000499	Microgale jobihely	2784 iobihely
CBCMQ	Microgale majori	'=	1000501	Microgale majori	2810 maior
CBCMR	Microgale mergulus	'=	1000502	Microgale mergulus	2870 mergul
74YZH	Oryzorictes hova	'=	1000513	Oryzorictes hova	2884 hou; 2880 talpoid
74YZJ	Oryzorictes tetradactylus	'=	1000514	Oryzorictes tetradactylus	1281 tetradactyl
CBJ96	Nesogale dobsoni	'=	1000511	Nesogale dobsoni	2363 dobson
CBJ97	Nesogale talazaci	'=	1000512	Nesogale talazaci	2886 talazac
58862	Trichechus inunguis	'=	1000531	Trichechus inunguis	21068 inungu
58863	Trichechus manatus	'=	1000532	Trichechus manatus	3574 latirostr; 25010 manat
58865	Trichechus senegalensis	'=	1000533	Trichechus senegalensis	2135 senegalens
37ZY2	Dugong dugon	'=	1000529	Dugong dugon	25014 dugon; 25012 dugong; 23119 hemprich; 25016 tabernacul
3N6WP	Hydrodamalis gigas	'=	1000530	Hydrodamalis gigas	14173 gig
8LXJK	Rhyneptesicus nasutus	'=	1005571	Rhyneptesicus nasutus	22816 batinens; 1069 matschie; 6271 nasut; 22818 pellucens
4YBZ6	Sorex arizonae	'=	1004219	Sorex arizonae	5529 arizon
4YC2C	Sorex merriami	'=	1004258	Sorex merriami	6145 leucogenys; 3464 merriam
4YC33	Sorex saussurei	>	1004283	Sorex saussurei	25328 saussure	21415 godman
4YC33	Sorex saussurei	><	1004280	Sorex salvini	21415 godman	25328 saussure	18950 cristobalens; 6155 oaxac
4YC34	Sorex sclateri	'=	1004284	Sorex sclateri	162 sclater
4YC38	Sorex stizodon	'=	1004288	Sorex stizodon	25330 stizodon
4YC3B	Sorex trowbridgii	'=	1004291	Sorex trowbridgii	25332 destruction; 21290 humboldtens; 17692 maripos; 25334 montereyens; 17720 trowbridg
4YC3H	Sorex veraecrucis	><	1004280	Sorex salvini	18950 cristobalens; 6155 oaxac	20068 ueraecruc	21415 godman
4YC3H	Sorex veraecrucis	>	1004297	Sorex veraecrucis	20068 ueraecruc	18950 cristobalens; 6155 oaxac
7WW65	Sorex bendirii	'=	1004222	Sorex bendirii	6259 albiuenter; 25388 bendir; 6045 palmer
7WW66	Sorex camtschatica	'=	1004225	Sorex camtschaticus	11778 camtschatic
7WW67	Sorex cinereus	>	1004228	Sorex cinereus	7265 acadic; 4681 cinere; 11734 hollister; 22366 lesueur; 25392 miscix; 18362 nigricul; 25394 ohionens; 5573 streator	25390 fontinal
7WW67	Sorex cinereus	>	1004238	Sorex fontinalis	25390 fontinal	7265 acadic; 4681 cinere; 11734 hollister; 22366 lesueur; 25392 miscix; 18362 nigricul; 25394 ohionens; 5573 streator
7WW69	Sorex fumeus	'=	1004239	Sorex fumeus	16108 fume; 12014 umbros
7WW6C	Sorex haydeni	'=	1004242	Sorex haydeni	17946 hayden
7WW6D	Sorex hoyi	>	1004237	Sorex eximius	25398 alnor; 5299 exim; 1875 montan	25400 hoy; 25402 thompson; 25404 winneman
7WW6D	Sorex hoyi	>	1004244	Sorex hoyi	25400 hoy; 25402 thompson; 25404 winneman	25398 alnor; 5299 exim; 1875 montan
7WW6F	Sorex jacksoni	'=	1004248	Sorex jacksoni	1043 iackson
7WW6G	Sorex leucogaster	'=	1004250	Sorex leucogaster	13429 leucogaster
7WW6H	Sorex longirostris	'=	1004251	Sorex longirostris	25406 eion; 4143 fisher; 18004 longirostr; 14641 wagner
7WW6J	Sorex lyelli	'=	1004252	Sorex lyelli	25408 lyell
7WW6K	Sorex macrodon	'=	1004253	Sorex macrodon	17280 macrodon
7WW6L	Sorex milleri	'=	1004259	Sorex milleri	9597 miller
7WW6M	Sorex monticolus	><	1004271	Sorex pacificus	25410 caluertens; 16540 elassodon; 5625 insular; 18960 isolat; 13525 longicaud; 25416 malitios; 18956 preuostens; 38 setos	13115 alascens; 2701 monticol; 6023 obscur; 11728 paruidens; 25412 shumaginens; 18242 soper	18036 baird; 11896 cascadens; 7011 pacific; 25386 permiliens; 25428 yaquin
7WW6M	Sorex monticolus	>	1004267	Sorex obscurus	13115 alascens; 6023 obscur; 25412 shumaginens; 18242 soper	25410 caluertens; 16540 elassodon; 5625 insular; 18960 isolat; 13525 longicaud; 25416 malitios; 2701 monticol; 11728 paruidens; 18956 preuostens; 38 setos
7WW6M	Sorex monticolus	><	1004263	Sorex monticolus	2701 monticol	13115 alascens; 25410 caluertens; 16540 elassodon; 5625 insular; 18960 isolat; 13525 longicaud; 25416 malitios; 6023 obscur; 11728 paruidens; 18956 preuostens; 38 setos; 25412 shumaginens; 18242 soper	20762 neomexican
7WW6M	Sorex monticolus	><	1004270	Sorex ornatus	11728 paruidens	13115 alascens; 25410 caluertens; 16540 elassodon; 5625 insular; 18960 isolat; 13525 longicaud; 25416 malitios; 2701 monticol; 6023 obscur; 18956 preuostens; 38 setos; 25412 shumaginens; 18242 soper	5499 californic; 25420 iuncens; 18944 lagun; 6055 ornat; 6733 relict; 25422 salar; 25424 salicornic; 25426 sinuos; 21585 willett
7WW6N	Sorex nanus	'=	1004265	Sorex nanus	4999 nan
7WW6Q	Sorex oreopolus	'=	1004268	Sorex oreopolus	25418 oreopol
7WW6R	Sorex orizabae	'=	1004269	Sorex orizabae	18530 orizab
7WW6V	Sorex palustris	><	1004266	Sorex navigator	19078 brooks; 16428 nauigator	25434 albibarb; 21695 glouerallen; 25430 hydrobadist; 7291 labradorens; 8242 palustr; 16810 punctulat; 16336 turner	25384 alaskan
7WW6V	Sorex palustris	>	1004213	Sorex albibarbis	25434 albibarb; 21695 glouerallen; 7291 labradorens; 16810 punctulat; 16336 turner	19078 brooks; 25430 hydrobadist; 16428 nauigator; 8242 palustr
7WW6V	Sorex palustris	>	1004272	Sorex palustris	25430 hydrobadist; 8242 palustr	25434 albibarb; 19078 brooks; 21695 glouerallen; 7291 labradorens; 16428 nauigator; 16810 punctulat; 16336 turner
7WW6W	Sorex portenkoi	'=	1004274	Sorex portenkoi	17660 portenko
7WW6X	Sorex preblei	'=	1004275	Sorex preblei	5813 preble
7WW6Y	Sorex pribilofensis	'=	1004276	Sorex pribilofensis	20834 pribilofens
7WW6Z	Sorex sonomae	'=	1004287	Sorex sonomae	12133 sonom; 25436 tenelliod
7WW72	Sorex tenellus	'=	1004289	Sorex tenellus	4365 tenell
7WW73	Sorex ugyunak	'=	1004293	Sorex ugyunak	25438 ugyunak
7WW74	Sorex vagrans	'=	1004295	Sorex vagrans	18592 halicoet; 25440 paludiuag; 25442 uagrans
7WW75	Sorex veraepacis	>	1004227	Sorex chiapensis	3520 chiapens	12463 mutabil; 25444 ueraepac
7WW75	Sorex veraepacis	>	1004298	Sorex veraepacis	25444 ueraepac	3520 chiapens; 12463 mutabil
7WW75	Sorex veraepacis	>	1004264	Sorex mutabilis	12463 mutabil	3520 chiapens; 25444 ueraepac
XLC3	Condylura cristata	'=	1004300	Condylura cristata	7679 cristat; 9768 nigr; 589 paru
6XRYJ	Scapanus orarius	'=	1004306	Scapanus orarius	13153 orar; 25460 scheffer
6Y3YJ	Scapanus townsendii	'=	1004307	Scapanus townsendii	9820 olympic; 5261 townsend
79RYL	Scapanus latimanus	>	1004305	Scapanus latimanus	16196 camp; 12046 caurin; 25462 dilat; 5623 insular; 17056 latiman; 17672 minuscul; 4265 monoens; 579 paru; 15052 sericat	6395 anthony; 12074 grinnell; 6619 occult
79RYL	Scapanus latimanus	>	1006560	Scapanus occultus	12074 grinnell; 6619 occult	6395 anthony; 16196 camp; 12046 caurin; 25462 dilat; 5623 insular; 17056 latiman; 17672 minuscul; 4265 monoens; 579 paru; 15052 sericat
79RYL	Scapanus latimanus	>	1004304	Scapanus anthonyi	6395 anthony	16196 camp; 12046 caurin; 25462 dilat; 12074 grinnell; 5623 insular; 17056 latiman; 17672 minuscul; 4265 monoens; 6619 occult; 579 paru; 15052 sericat
762F6	Parascalops breweri	'=	1004301	Parascalops breweri	17998 brewer
6Y459	Scalopus aquaticus	'=	1004302	Scalopus aquaticus	25464 aere; 3756 allen; 18768 anastas; 17002 aquatic; 7133 austral; 25468 bass; 4091 cary; 4839 howell; 1711 inflat; 25470 machrin; 25466 machrinoid; 1873 montan; 5007 nan; 577 paru; 9439 porter; 18810 texan
6Y3YL	Scapanulus oweni	'=	1004303	Scapanulus oweni	8124 owen
			1006519	Alpiscaptulus medogensis
38624	Dymecodon pilirostris	'=	1004348	Dymecodon pilirostris	25472 pilirostr
7DZBG	Urotrichus talpoides	'=	1004349	Urotrichus talpoides	23271 aduers; 4665 central; 8641 minut; 2876 talpoid
34ZW4	Desmana moschata	'=	1004308	Desmana moschata	19496 moschat
3F3GC	Galemys pyrenaicus	'=	1004309	Galemys pyrenaicus	9507 pyrenaic; 7944 ruful
47BGV	Neurotrichus gibbsii	'=	1004310	Neurotrichus gibbsii	25474 gibbs; 25476 hyacinthin; 1813 minor
6Y5YX	Scaptonyx fusicaudus	'=	1004311	Scaptonyx fusicauda	25478 fusicaud
6HFGV	Euroscaptor parvidens	'=	1004320	Euroscaptor parvidens	11714 paruidens
6HFH6	Euroscaptor mizura
6HFHB	Euroscaptor longirostris	'=	1004315	Euroscaptor longirostris	18006 longirostr
6HFHC	Euroscaptor micrura	'=	1004317	Euroscaptor micrurus	20156 micrur
6HFHH	Euroscaptor klossi	'=	1004313	Euroscaptor klossi	9966 kloss
6HFHK	Euroscaptor grandis	'=	1004312	Euroscaptor grandis	3658 grand
			1004314	Euroscaptor kuznetsovi
			1004316	Euroscaptor malayanus
			1004318	Euroscaptor ngoclinhensis
			1004319	Euroscaptor orlovi
			1004321	Euroscaptor subanura
6RMNG	Mogera wogura	>	1004330	Mogera wogura	25480 kobe; 25482 wogur	2523 robust
6RMNG	Mogera wogura	>	1004327	Mogera robusta	2523 robust	25480 kobe; 25482 wogur
6RMNH	Mogera tokudae	>	1004322	Mogera etigo	25484 etig	24774 tokud
6RMNH	Mogera tokudae	>	1004328	Mogera tokudae	24774 tokud	25484 etig
6RMNK	Mogera insularis	>	1006636	Mogera hainana	10538 hainan	5597 insular; 13987 latouche
6RMNK	Mogera insularis	>	1004326	Mogera latouchei	13987 latouche	10538 hainan; 5597 insular
6RMNK	Mogera insularis	>	1004324	Mogera insularis	5597 insular	10538 hainan; 13987 latouche
73MNH	Mogera uchidai	'=	1004329	Mogera uchidai	25486 uchida
73MNL	Mogera imaizumii	'=	1004323	Mogera imaizumii	18194 imaizum
			1004325	Mogera kanoana
4DBB7	Parascaptor leucura	'=	1004332	Parascaptor leucurus	11710 leucur
6Y6N8	Scaptochirus moschatus	'=	1004333	Scaptochirus moschatus	19502 moschat
54M2R	Talpa altaica	'=	1004334	Talpa altaica	11272 altaic
54M2S	Talpa caeca	'=	1004336	Talpa caeca	25488 augustan; 25490 caec; 17820 hercegouinens; 15792 stein
54M2T	Talpa caucasica	>	1004337	Talpa caucasica	9617 caucasic; 2621 oriental	9653 ogneu
54M2T	Talpa caucasica	>	1004343	Talpa ognevi	9653 ogneu	9617 caucasic; 2621 oriental
54M2V	Talpa europaea	'=	1004339	Talpa europaea	4707 cinere; 310 europae; 25492 uelessiens
54M2X	Talpa levantis	>	1006809	Talpa transcaucasica	4967 minim; 304 transcaucasic	25494 leuant; 25496 talyschens
54M2X	Talpa levantis	>	1004340	Talpa levantis	25494 leuant	4967 minim; 25496 talyschens; 304 transcaucasic
54M2X	Talpa levantis	>	1004346	Talpa talyschensis	25496 talyschens	25494 leuant; 4967 minim; 304 transcaucasic
54M2Y	Talpa occidentalis	'=	1004342	Talpa occidentalis	5765 occidental
54M32	Talpa romana	'=	1004344	Talpa romana	25502 adamo; 24928 aenigmatic; 25498 brachycran; 1877 montan; 25500 roman; 25504 witte
54M33	Talpa stankovici	'=	1004345	Talpa stankovici	25506 montenegrin; 16380 stankouic
7BJFT	Talpa davidiana	>	1006808	Talpa streeti	25508 street	11990 dauidian
7BJFT	Talpa davidiana	>	1004338	Talpa davidiana	11990 dauidian	25508 street
			1004335	Talpa aquitania
			1006807	Talpa hakkariensis
			1004341	Talpa martinorum
			1004331	Oreoscaptor mizura
7DXDK	Uropsilus soricipes	'=	1004356	Uropsilus soricipes	25510 soricip
7DXDL	Uropsilus investigator	'=	1004354	Uropsilus investigator	25512 inuestigator
7DXDM	Uropsilus gracilis	'=	1004353	Uropsilus gracilis	1681 gracil
7DXDN	Uropsilus andersoni	'=	1004351	Uropsilus andersoni	4065 anderson
			1004350	Uropsilus aequodonenia
			1004352	Uropsilus atronates
			1006551	Uropsilus dabieshanensis
			1006810	Uropsilus fansipanensis
			1006811	Uropsilus huanggangensis
			1004355	Uropsilus nivatus
339J4	Cynocephalus volans	'=	1000534	Cynocephalus volans	52 uolans
3F437	Galeopterus variegatus	'=	1000535	Galeopterus variegatus	114 bornean; 68 peninsul; 104 temminck
4Q7X6	Ptilocercus lowii	'=	1000536	Ptilocercus lowii	1533 continent; 1541 low
34Q7V	Dendrogale melanura	'=	1000538	Dendrogale melanura	1551 baluens; 1555 melanur
34Q7W	Dendrogale murina
			1000539	Dendrogale murina
DHXJ	Anathana ellioti	'=	1000537	Anathana ellioti	1613 elliot
59LYB	Tupaia belangeri	'=	1000540	Tupaia belangeri	1623 belanger; 1637 chinens
59LYD	Tupaia chrysogaster	'=	1000541	Tupaia chrysogaster	1653 chrysogaster
59LYF	Tupaia glis	'=	1000546	Tupaia glis	1659 gl
59LYG	Tupaia gracilis	'=	1000547	Tupaia gracilis	1661 edarat; 1667 gracil; 1713 inflat
59LYH	Tupaia javanica	'=	1000549	Tupaia javanica	1729 iauanic
59LYJ	Tupaia longipes	'=	1000550	Tupaia longipes	1739 longip
59LYK	Tupaia minor	'=	1000551	Tupaia minor	1761 humeral; 1765 malaccan; 1769 minor; 1767 sincip
59LYM	Tupaia montana	'=	1000552	Tupaia montana	1553 baluens; 1843 montan; 1901 stuebing
59LYP	Tupaia nicobarica	'=	1000553	Tupaia nicobarica	1903 nicobaric; 1911 surd
59LYQ	Tupaia palawanensis	'=	1000554	Tupaia palawanensis	1923 busuang; 1925 cuyon; 1921 moellendorff; 1913 palawanens
59LYR	Tupaia picta	'=	1000555	Tupaia picta	1927 fuscior; 1933 pict
59LYS	Tupaia splendidula	'=	1000557	Tupaia splendidula	1959 carimat; 1963 lucid; 1973 natun; 1977 riab; 1947 splendidul
59LYT	Tupaia tana	'=	1000558	Tupaia tana	1981 bangue; 1985 besar; 1989 buno; 1991 ceruical; 1997 chrysur; 2001 kelabit; 2003 kretam; 2005 ling; 2009 mas; 2021 nitid; 2023 paitan; 2025 sirhassenens; 2039 specios; 2027 tan; 2031 utar
7CXD9	Tupaia dorsalis	'=	1000543	Tupaia dorsalis	609 dorsal
CCGHF	Tupaia discolor	'=	1000542	Tupaia discolor	2047 discolor
CCGHH	Tupaia everetti	'=	1000544	Tupaia everetti	2053 euerett
CCGHJ	Tupaia ferruginea	'=	1000545	Tupaia ferruginea	2065 ferrugine
CCGHM	Tupaia hypochrysa	'=	1000548	Tupaia hypochrysa	2081 hypochrys
CCGHQ	Tupaia salatana	'=	1000556	Tupaia salatana	2083 salatan
36PMJ	Dipodomys agilis	'=	1001889	Dipodomys agilis	5443 agil; 5455 perplex
36PMK	Dipodomys californicus	'=	1001890	Dipodomys californicus	5465 californic; 5295 exim; 5157 saxatil
36PMM	Dipodomys compactus	'=	1001891	Dipodomys compactus	5503 compact; 5507 sennett
36PMN	Dipodomys deserti	'=	1001892	Dipodomys deserti	5521 aquil; 5533 arizon; 435 desert; 5319 sonoriens
36PMP	Dipodomys elator	'=	1001893	Dipodomys elator	5541 elator
36PMR	Dipodomys gravipes	'=	1001894	Dipodomys gravipes	5543 grauip
36PMS	Dipodomys heermanni	'=	1001895	Dipodomys heermanni	5545 aren; 5547 berkeleyens; 5549 dixon; 3385 goldman; 5581 heermann; 5553 iolonens; 5555 morroens; 5559 swarth; 5561 tularens
36PMT	Dipodomys ingens	'=	1001896	Dipodomys ingens	5583 ingens
36PMW	Dipodomys merriami	'=	1001897	Dipodomys merriami	5667 ambigu; 5675 annul; 5677 areniuag; 5679 atronas; 5681 brunens; 5689 collin; 5595 frenat; 5609 insular; 5653 margarit; 5701 mayens; 1573 melanur; 3456 merriam; 5711 mitchell; 5247 neuadens; 5707 nitrat; 5721 oliuace; 571 paru; 5733 platycephal; 5737 quintinens; 5739 trinidadens; 3704 uulcan
36PMX	Dipodomys microps	'=	1001898	Dipodomys microps	5831 alfred; 5827 aquilon; 4573 bonneuille; 5835 cels; 4651 central; 3894 idahoens; 5849 leucot; 5747 leuip; 5855 microps; 5783 occidental; 5815 preble; 5149 russeol; 5825 subtenu
36PMY	Dipodomys nelsoni	'=	1001899	Dipodomys nelsoni	3802 nelson
36PMZ	Dipodomys nitratoides	'=	1001900	Dipodomys nitratoides	5857 breuinas; 5863 exil; 5869 nitratoid
36PN2	Dipodomys ordii	'=	1001901	Dipodomys ordii	5871 celerip; 5879 chapman; 5887 cinderens; 5975 cinerace; 4111 columbian; 5933 cupidine; 5981 durrant; 5983 euex; 5985 extract; 5935 fetos; 5963 fremont; 5937 inaquos; 1751 longip; 5945 luteol; 5955 marshall; 4241 med; 4261 monoens; 1865 montan; 5987 nexil; 6015 obscur; 5969 oklahom; 6041 ord; 350 pallid; 6043 palmer; 5959 panguitchens; 6047 prisc; 2732 pull; 5907 richardson; 6051 sanrafael; 593…
36PN3	Dipodomys ornatus	'=	1001902	Dipodomys ornatus	6061 ornat
36PN4	Dipodomys panamintinus	'=	1001903	Dipodomys panamintinus	6147 argusens; 6119 caudat; 6139 leucogenys; 6099 mohauens; 6149 panamintin
36PN6	Dipodomys phillipsii	'=	1001904	Dipodomys phillipsii	6153 oaxac; 3498 perotens; 6157 phillips
36PN7	Dipodomys simulans	'=	1001905	Dipodomys simulans	6185 peninsular; 3177 simulans
36PN8	Dipodomys spectabilis	'=	1001906	Dipodomys spectabilis	4549 bailey; 6195 cratodon; 5403 intermed; 6197 perbland; 6199 spectabil; 6203 zygomatic
36PN9	Dipodomys stephensi	'=	1001907	Dipodomys stephensi	6211 casc; 6213 stephens
6D9LT	Dipodomys venustus	'=	1001908	Dipodomys venustus	6229 elephantin; 6227 sanctiluci; 6231 uenust
42VMZ	Microdipodops megacephalus	'=	1001909	Microdipodops megacephalus	6255 albiuenter; 5669 ambigu; 6251 atrirelict; 5485 californic; 5853 leucot; 4245 med; 6267 megacephal; 6283 nasut; 6285 nex; 3950 oregon; 6291 paulul; 6295 polionot; 6297 sabulon
42VN2	Microdipodops pallidus	'=	1001910	Microdipodops pallidus	2930 ammophil; 322 pallid; 6303 pur; 6299 restrict; 6305 ruficollar
5XNLS	Chaetodipus rudinoris	'=	1001944	Chaetodipus rudinoris	4393 extim; 6309 fornicat; 6311 huey; 6315 knek; 6317 mesidi; 6319 rudinor
69NM3	Chaetodipus artus	'=	1001929	Chaetodipus artus	6321 art
TBST	Chaetodipus arenarius	>	1001928	Chaetodipus arenarius	6329 albescens; 192 albul; 5665 ambigu; 2888 arenar; 3978 heller; 6337 mexical; 6339 parali; 6341 ramirezpulido; 6343 sabulos	2928 ammophil; 6345 sublucid
TBST	Chaetodipus arenarius	>	1001927	Chaetodipus ammophilus	2928 ammophil; 6345 sublucid	6329 albescens; 192 albul; 5665 ambigu; 2888 arenar; 3978 heller; 6337 mexical; 6339 parali; 6341 ramirezpulido; 6343 sabulos
TBSV	Chaetodipus baileyi	'=	1001930	Chaetodipus baileyi	4539 bailey; 5615 insular
TBSW	Chaetodipus californicus	'=	1001931	Chaetodipus californicus	6347 benson; 6353 bernardin; 5461 californic; 6361 dispar; 6371 femoral; 6367 marinens; 6373 mesopol; 6375 ochr
TBSX	Chaetodipus dalquesti
TBSY	Chaetodipus eremicus	'=	1001934	Chaetodipus eremicus	5277 atrodorsal; 6377 eremic
TBSZ	Chaetodipus fallax	'=	1001935	Chaetodipus fallax	6393 anthony; 2992 fallax; 6401 inopin; 2964 maiuscul; 334 pallid; 6403 xerotrophic
TBT2	Chaetodipus formosus	'=	1001936	Chaetodipus formosus	6429 cinerascens; 6405 formos; 6421 incolat; 6435 infolat; 1571 melanur; 6437 mesembrin; 6097 mohauens
TBT3	Chaetodipus goldmani	'=	1001937	Chaetodipus goldmani	3377 goldman
TBT4	Chaetodipus hispidus	'=	1001938	Chaetodipus hispidus	6439 condit; 3532 hispid; 3580 latirostr; 1513 maxim; 6451 paradox; 6441 spilot; 5337 zacatec
TBT5	Chaetodipus intermedius	'=	1001939	Chaetodipus intermedius	6469 ater; 6479 beard; 6457 crinit; 5369 intermed; 6481 lithophil; 4961 minim; 6487 phasm; 1263 rupestr
TBT6	Chaetodipus lineatus	'=	1001940	Chaetodipus lineatus	6495 lineat
TBT7	Chaetodipus nelsoni	'=	1001941	Chaetodipus nelsoni	6511 canescens; 3794 nelson
TBT8	Chaetodipus penicillatus	'=	1001942	Chaetodipus penicillatus	3279 angustirostr; 6541 penicillat; 6559 price; 6565 ser; 6535 sobrin; 6217 stephens
TBT9	Chaetodipus pernix	>	1001943	Chaetodipus pernix	6569 pernix	6577 rostrat
TBT9	Chaetodipus pernix	>	1006854	Chaetodipus rostratus	6577 rostrat	6569 pernix
TBTB	Chaetodipus siccus	'=	1001945	Chaetodipus siccus	6583 sicc
TBTC	Chaetodipus spinatus	'=	1001946	Chaetodipus spinatus	6587 brocc; 6591 bryant; 6595 euermann; 6597 guardi; 6599 lamb; 6585 latiiugular; 6605 lorenz; 4491 magdalen; 5657 margarit; 6617 occult; 6625 oribat; 66 peninsul; 6627 priet; 2730 pull; 1353 rufescens; 6629 seors; 6633 spinat
			1001932	Chaetodipus collis
			1001933	Chaetodipus durangae
4F78S	Perognathus alticolus	'=	1001947	Perognathus alticolus	4465 alticol; 6639 inexpectat
4F792	Perognathus fasciatus	'=	1001949	Perognathus fasciatus	6655 callist; 6647 fasciat
4F794	Perognathus flavescens	'=	1001950	Perognathus flavescens	6659 apach; 4089 cary; 6669 cockrum; 6671 cope; 6673 flauescens; 6707 melanot; 6719 perniger; 6731 relict
4F795	Perognathus flavus	'=	1001951	Perognathus flavus	6781 bimaculat; 6791 bunker; 6793 flau; 6759 fuliginos; 1223 fusc; 6807 goodpaster; 6809 hopiens; 4247 med; 6865 mexican; 6893 pallescens; 3153 paruiceps; 6775 piper; 5323 sonoriens
4F798	Perognathus inornatus	'=	1001952	Perognathus inornatus	6913 inornat; 3339 neglect; 6929 psammophil
4F79B	Perognathus merriami	'=	1001954	Perognathus merriami	6933 gilu; 3458 merriam
6V5LS	Perognathus amplus	'=	1001948	Perognathus amplus	6949 ammodyt; 6941 ampl; 6953 ciner; 6937 pergracil; 4351 taylor
6V5M4	Perognathus longimembris	'=	1001953	Perognathus longimembris	6985 aestiu; 6973 arizonens; 6993 bangs; 7003 bombycin; 5859 breuinas; 7045 cantwell; 6957 gulos; 7005 international; 7009 kinoens; 6959 longimembr; 5237 neuadens; 7023 pacific; 6151 panamintin; 6981 pimens; 7047 salinens; 5563 tularens; 6243 uenust
76TLS	Perognathus parvus	>	1001956	Perognathus parvus	4119 columbian; 7061 laing; 7067 lord; 549 paru; 4383 yakimens	3189 bullat; 7055 clar; 3896 idahoens; 7071 mollipilos; 5723 oliuace; 5081 trumbullens; 7049 xanthonot
76TLS	Perognathus parvus	>	1001955	Perognathus mollipilosus	3189 bullat; 7055 clar; 3896 idahoens; 7071 mollipilos; 5723 oliuace; 5081 trumbullens; 7049 xanthonot	4119 columbian; 7061 laing; 7067 lord; 549 paru; 4383 yakimens
7VD2K	Heteromys anomalus	'=	1001912	Heteromys anomalus	7075 anomal; 7081 brachial; 7087 hershkouitz; 7093 iesup
7VD2L	Heteromys australis	'=	1001913	Heteromys australis	7097 austral; 7157 consc; 7033 pacific
7VD2M	Heteromys catopterius	'=	1001914	Heteromys catopterius	7159 catopter
7VD2N	Heteromys desmarestianus	'=	1001915	Heteromys desmarestianus	7163 chiriquens; 7173 crassirostr; 7217 desmarestian; 7183 fuscat; 7193 panamens; 3429 planifrons; 7209 repens; 7211 subaffin; 7219 temporal; 3634 underwood; 7215 zonal
7VD2P	Heteromys gaumeri	'=	1001916	Heteromys gaumeri	7221 gaumer
7VD2Q	Heteromys goldmani	'=	1001917	Heteromys goldmani	3373 goldman
7VD2R	Heteromys nubicolens	'=	1001920	Heteromys nubicolens	7225 nubicolens
7VD2S	Heteromys oasicus	'=	1001921	Heteromys oasicus	7227 oasic
7VD2T	Heteromys oresterus	'=	1001922	Heteromys oresterus	7229 orester
7VD2V	Heteromys teleus	'=	1001926	Heteromys teleus	7233 tele
7VD2W	Heteromys nelsoni	'=	1001919	Heteromys nelsoni	3804 nelson
			1001911	Heteromys adspersus
			1006528	Heteromys bulleri
			1001918	Heteromys irroratus
			1001923	Heteromys pictus
			1001924	Heteromys salvini
			1001925	Heteromys spectabilis
3V6T8	Liomys adspersus
3V6T9	Liomys irroratus
3V6TB	Liomys salvini
3V6TC	Liomys spectabilis
6QGZX	Liomys pictus
RQPV	Castor canadensis	'=	1001957	Castor canadensis	7267 acadic; 4563 bailey; 7305 belug; 7271 caecator; 7279 canadens; 7317 carolinens; 4735 concisor; 7287 duchesne; 7321 frondator; 7289 idone; 7293 labradorens; 7295 leucodont; 6873 mexican; 7297 michiganens; 2972 missouriens; 380 pallid; 7329 phae; 7299 repentin; 4313 rostral; 7301 sagittat; 7307 shastens; 7311 subaurat; 4357 taylor; 3124 texens
RQPW	Castor fiber	'=	1001958	Castor fiber	7341 albic; 7333 belorussic; 7347 birula; 7359 fiber; 7339 galli; 7351 orientoeuropae; 7357 pohle; 7337 tuuinic; 7361 uistulan
325NT	Ctenodactylus gundi	'=	1001184	Ctenodactylus gundi	7365 gund; 7363 masson
325NW	Ctenodactylus vali	'=	1001185	Ctenodactylus vali	7367 ioleaud; 7369 ual
3DY2W	Felovia vae	'=	1001186	Felovia vae	7371 uae
3YCGM	Massoutiera mzabi	'=	1001187	Massoutiera mzabi	7375 hartert; 7401 mzab; 7393 rothschild
767NN	Pectinator spekei	'=	1001188	Pectinator spekei	7405 leger; 7425 meridional; 7431 speke
3S887	Laonastes aenigmamus	'=	1001189	Laonastes aenigmamus	7435 aenigmam
5YZXQ	Clidomys osborni
394MF	Elasmodontomys obliquus
4R434	Quemisia gravis
CNFH	Amblyrhiza inundata
349QV	Dasyprocta azarae	><	1001227	Dasyprocta variegata	7645 boliui	7649 azar; 7635 catrin; 7637 urucum	88 uariegat; 7784 yungar
349QV	Dasyprocta azarae	>	1001215	Dasyprocta azarae	7649 azar; 7635 catrin; 7637 urucum	7645 boliui
349QW	Dasyprocta coibae	'=	1001216	Dasyprocta coibae	7657 coib
349QY	Dasyprocta fuliginosa	>	1001218	Dasyprocta fuliginosa	6749 fuliginos; 7665 zamor	7661 candelens
349QY	Dasyprocta fuliginosa	><	1001225	Dasyprocta punctata	7661 candelens	6749 fuliginos; 7665 zamor	7723 bellul; 7727 callid; 3522 chiapens; 7732 chocoens; 3620 dariens; 3560 isthmic; 7736 nuchal; 7738 pallidiuentr; 7740 pandor; 7744 punctat; 7756 richmond; 3638 underwood; 7772 yucatanic
349QZ	Dasyprocta guamara	'=	1001219	Dasyprocta guamara	7669 guamar
349R2	Dasyprocta kalinowskii	'=	1001221	Dasyprocta kalinowskii	7675 kalinowsk
349R3	Dasyprocta leporina	>	1001222	Dasyprocta leporina	7699 albid; 7701 cayan; 7693 cristat; 4819 fulu; 7705 leporin; 7719 lunar; 7713 noble; 7697 rubrat	7711 maraxic
349R3	Dasyprocta leporina	><	1001217	Dasyprocta croconota	7711 maraxic	7699 albid; 7701 cayan; 7693 cristat; 4819 fulu; 7705 leporin; 7719 lunar; 7713 noble; 7697 rubrat	7780 croconot
349R4	Dasyprocta mexicana	'=	1001223	Dasyprocta mexicana	6841 mexican
349R5	Dasyprocta prymnolopha	'=	1001224	Dasyprocta prymnolopha	7721 prymnoloph
349R7	Dasyprocta ruatanica	'=	1001226	Dasyprocta ruatanica	7776 ruatanic
C3KFZ	Dasyprocta iacki	'=	1001220	Dasyprocta iacki	7782 iack
C3KFY	Dasyprocta croconota	<	1001217	Dasyprocta croconota	7780 croconot		7711 maraxic
349R6	Dasyprocta punctata	<	1001225	Dasyprocta punctata	7723 bellul; 7727 callid; 3522 chiapens; 7732 chocoens; 3620 dariens; 3560 isthmic; 7736 nuchal; 7738 pallidiuentr; 7740 pandor; 7744 punctat; 7756 richmond; 3638 underwood; 7772 yucatanic		7661 candelens
C3KG2	Dasyprocta variegata	<	1001227	Dasyprocta variegata	88 uariegat; 7784 yungar		7645 boliui
455G4	Myoprocta acouchy	'=	1001228	Myoprocta acouchy	7786 acouchy; 5865 exil
455G7	Myoprocta pratti	'=	1001229	Myoprocta pratti	7788 liman; 7790 pratt
5XGR3	Cavia tschudii	'=	1001196	Cavia tschudii	8172 arequip; 8158 atahualp; 8146 festin; 5043 osgood; 8152 sodal; 8156 stolid; 8138 tschud; 8162 umbrat
C3WV9	Cavia patzelti	'=	1001194	Cavia patzelti	8176 patzelt
RY7N	Cavia aperea	'=	1001190	Cavia aperea	8198 anolaim; 8196 guian; 8180 hypoleuc; 5005 nan; 8190 pampar; 8188 rosid
RY7P	Cavia fulgida	'=	1001191	Cavia fulgida	8200 fulgid; 1361 rufescens
RY7Q	Cavia intermedia	'=	1001192	Cavia intermedia	5379 intermed
RY7R	Cavia magna	'=	1001193	Cavia magna	8202 magn
RY7S	Cavia porcellus	'=	1001195	Cavia porcellus	8214 porcell
42SBB	Microcavia australis	'=	1001202	Microcavia australis	7111 austral
42SBC	Microcavia niata	'=	1001205	Microcavia niata	8216 niat; 7842 pallidior
42SBD	Microcavia shiptoni	'=	1001206	Microcavia shiptoni	8218 shipton
C44ZG	Microcavia jayat	'=	1001203	Microcavia jayat	8220 iayat
C44ZJ	Microcavia maenas	'=	1001204	Microcavia maenas	8222 maen; 8226 salin
			1006598	Microcavia sorojchi
3F38B	Galea flavidens	'=	1001198	Galea flavidens	8230 flauidens
3F38C	Galea musteloides	'=	1001200	Galea musteloides	8234 auceps; 7475 boliuiens; 8232 musteloid
3F38D	Galea spixii	'=	1001201	Galea spixii	8248 palustr; 8254 spix; 8238 wells
C3FKQ	Galea comes	'=	1001197	Galea comes	8256 com
C3FKR	Galea leucoblephara	'=	1001199	Galea leucoblephara	8262 demiss; 8282 leucoblephar; 8270 littoral
3R6DQ	Kerodon acrobata	'=	1001211	Kerodon acrobata	8294 acrobat
3R6DR	Kerodon rupestris	'=	1001212	Kerodon rupestris	1261 rupestr
3N64F	Hydrochoerus isthmius	'=	1001210	Hydrochoerus isthmius	8296 isthm
6MK7J	Hydrochoerus hydrochaeris	'=	1001209	Hydrochoerus hydrochaeris	8300 hydrochaer
6BPX8	Cuniculus paca	'=	1001213	Cuniculus paca	8797 guant; 3816 nelson; 8805 pac; 8801 uirgat
6BQ98	Cuniculus taczanowskii	'=	1001214	Cuniculus taczanowskii	8817 sierr; 8823 taczanowsk
3695D	Dinomys branickii	'=	1001237	Dinomys branickii	7633 branick
3RXT9	Lagostomus crassus	'=	1001235	Lagostomus crassus	8304 crass
6NTX9	Lagostomus maximus	'=	1001236	Lagostomus maximus	1493 maxim; 8192 pampar; 8314 petilidens; 8316 trichodactyl
5XS4V	Chinchilla chinchilla	'=	1001230	Chinchilla chinchilla	8344 boliuian; 2649 breuicaudat; 8346 chinchill
5Y457	Chinchilla lanigera	'=	1001231	Chinchilla lanigera	8348 chincill; 8368 laniger; 8372 uelliger
3RX58	Lagidium viscacia	'=	1001233	Lagidium viscacia	8174 arequip; 8420 box; 8422 cusc; 8428 cuuier; 7495 famatin; 8400 inc; 8432 lockwood; 8436 moren; 8410 pallip; 8438 perlute; 8388 peruan; 8416 punens; 8444 sar; 4331 saturat; 8418 subrose; 8446 tontal; 8452 tucuman; 8458 uiscac; 8456 uiscaccic; 3712 uulcan
3RX59	Lagidium wolffsohni	'=	1001234	Lagidium wolffsohni	8460 wolffsohn
C4GSF	Lagidium ahuacaense	'=	1001232	Lagidium ahuacaense	8464 ahuacaens
TD52	Chaetomys subspinosus	'=	1001238	Chaetomys subspinosus	7503 subspinos
C49RN	Coendou baturitensis	'=	1001239	Coendou baturitensis	7507 baturitens
C49RS	Coendou mexicanus	'=	1001244	Coendou mexicanus	6823 mexican
C49RW	Coendou quichua	'=	1001248	Coendou quichua	7525 quichu; 5919 richardson; 7391 rothschild
C49RY	Coendou rufescens	'=	1001250	Coendou rufescens	1343 rufescens
WTYV	Coendou prehensilis	'=	1001246	Coendou prehensilis	7599 prehensil
			1006591	Coendou longicaudatus
C49RQ	Coendou insidiosus	'=	1001242	Coendou insidiosus	7511 insidios
C49RZ	Coendou speratus	'=	1001251	Coendou speratus	7537 sperat
C49S2	Coendou spinosus	'=	1001252	Coendou spinosus	7539 spinos
WTYR	Coendou bicolor	'=	1001240	Coendou bicolor	7551 bicolor; 7579 simons
WTYT	Coendou nycthemera	'=	1001245	Coendou nycthemera	7595 koopman; 7581 nycthemer
C49RP	Coendou ichillus	'=	1001241	Coendou ichillus	7509 ichill
C49RR	Coendou melanurus	'=	1001243	Coendou melanurus	1561 melanur
C49RV	Coendou pruinosus	'=	1001247	Coendou pruinosus	7515 pruinos
C49RX	Coendou roosmalenorum	'=	1001249	Coendou roosmalenorum	7535 roosmalenor
WTYX	Coendou vestitus	'=	1001253	Coendou vestitus	7601 uestit
6GGVM	Erethizon dorsatus	'=	1001254	Erethizon dorsatum	7613 bruner; 7619 coues; 7627 dorsat; 7631 epixanth; 7623 myops; 3598 nigrescens; 7625 picin
6V6B3	Petromus typicus	'=	1001292	Petromus typicus	7806 ausens; 7808 barbiens; 7816 cinnamome; 7818 coetzee; 7820 cuneal; 7822 green; 7826 guinasens; 7830 karasens; 7832 kobosens; 7836 namaquens; 7854 pallidior; 2344 tropical; 7858 typic; 7878 windhoekens
56N73	Thryonomys gregorianus	'=	1001293	Thryonomys gregorianus	7880 gregorian; 168 sclater
56N74	Thryonomys swinderianus	'=	1001294	Thryonomys swinderianus	7882 swinderian
KWZ9	Bathyergus janetta	'=	1001255	Bathyergus janetta	7888 ianett; 7884 inselbergens; 7886 plowes
KWZB	Bathyergus suillus	'=	1001256	Bathyergus suillus	1447 african; 5421 intermed; 3026 maritim; 655 suill
3FS57	Georychus capensis	'=	1001278	Georychus capensis	8012 buffon; 6525 canescens; 1097 capens; 8016 leucops; 8022 yates
3KBXZ	Heliophobius argenteocinereus	>	1001279	Heliophobius argenteocinereus	8042 albifrons; 8024 angonic; 8026 argenteocinere; 717 emin; 2541 robust	8028 mottoule; 8030 spalax
3KBXZ	Heliophobius argenteocinereus	><	1006702	Heliophobius kapiti	8028 mottoule; 8030 spalax	8042 albifrons; 8024 angonic; 8026 argenteocinere; 717 emin; 2541 robust	8046 kapit
C3W9L	Heliophobius kapiti	<	1006702	Heliophobius kapiti	8046 kapit		8028 mottoule; 8030 spalax
C3DTZ	Fukomys amatus	'=	1001262	Fukomys amatus	8048 amat
C3DV2	Fukomys anselli	'=	1001263	Fukomys anselli	8050 ansell
C3DV3	Fukomys bocagei	'=	1001264	Fukomys bocagei	791 bocage
C3DV4	Fukomys damarensis	'=	1001265	Fukomys damarensis	8056 damarens
C3DV5	Fukomys darlingi	'=	1001266	Fukomys darlingi	8076 darling
C3DV6	Fukomys foxi	'=	1001267	Fukomys foxi	8080 fox
C3DV7	Fukomys hanangensis	'=	1001268	Fukomys hanangensis	8094 hanangens
C3DV8	Fukomys kafuensis	'=	1001270	Fukomys kafuensis	8096 kafuens
C3DV9	Fukomys livingstoni	'=	1001271	Fukomys livingstoni	8102 liuingston
C3DVB	Fukomys mechowi	'=	1001272	Fukomys mechowii	8116 mechow
C3DVC	Fukomys ochraceocinereus	'=	1001274	Fukomys ochraceocinereus	8122 ochraceocinere
C3DVD	Fukomys vandewoestijneae	'=	1001275	Fukomys vandewoestijneae	8128 uandewoestiine
C3DVF	Fukomys whytei	'=	1001276	Fukomys whytei	8130 whyte
C3DVG	Fukomys zechi	'=	1001277	Fukomys zechi	8134 zech
			1001269	Fukomys ilariae
			1001273	Fukomys micklemi
5W8PR	Atherurus macrourus	'=	1001282	Atherurus macrourus	9343 macrour
68924	Atherurus africanus	'=	1001281	Atherurus africanus	1437 african
7VHZY	Hystrix africaeaustralis	'=	1001283	Hystrix africaeaustralis	9351 africaeaustral; 7964 zuluens
7VHZZ	Hystrix cristata	'=	1001286	Hystrix cristata	7689 cristat
7VJ22	Hystrix indica	'=	1001287	Hystrix indica	9353 hirsutirostr; 1467 indic
7VJ23	Hystrix crassispinis	'=	1001285	Hystrix crassispinis	9355 crassispin
7VJ24	Hystrix pumila	'=	1001289	Hystrix pumila	915 pumil
7VJ25	Hystrix sumatrae	'=	1001290	Hystrix sumatrae	9357 sumatr
7VHZW	Hystrix brachyura	'=	1001284	Hystrix brachyura	2195 bengalens; 2205 brachyur; 9367 hodgson; 9375 subcristat; 9385 yunnanens
7VHZX	Hystrix javanica	'=	1001288	Hystrix javanica	1725 iauanic
7D4K4	Trichys fasciculata	'=	1001291	Trichys fasciculata	9387 fasciculat
3L83H	Heterocephalus glaber	'=	1001280	Heterocephalus glaber	8114 ansorge; 9397 dunn; 9391 glaber; 6165 phillips; 9405 progrediens; 9403 scortecc; 9389 styg
32LKM	Cuscomys ashaninka	'=	1001303	Cuscomys ashaninka	7437 ashanink
32LKN	Cuscomys oblativa	'=	1001304	Cuscomys oblativus	7439 oblatiu
8LZF	Abrocoma bennettii	'=	1001295	Abrocoma bennettii	7447 bennett; 7443 murray
8LZG	Abrocoma boliviensis	'=	1001296	Abrocoma boliviensis	7461 boliuiens
8LZH	Abrocoma budini	'=	1001297	Abrocoma budini	7481 budin
8LZJ	Abrocoma cinerea	'=	1001298	Abrocoma cinerea	4689 cinere
8LZK	Abrocoma famatina	'=	1001299	Abrocoma famatina	7493 famatin
8LZL	Abrocoma shistacea
8LZM	Abrocoma uspallata	'=	1001301	Abrocoma uspallata	7497 uspallat
8LZN	Abrocoma vaccarum	'=	1001302	Abrocoma vaccarum	7499 uaccar
			1001300	Abrocoma schistacea
3264H	Ctenomys argentinus	'=	1001306	Ctenomys argentinus	8466 argentin
3264J	Ctenomys australis	'=	1001307	Ctenomys australis	7117 austral
3264N	Ctenomys bonettoi	'=	1001313	Ctenomys bonettoi	8474 bonetto
3264P	Ctenomys brasiliensis	'=	1001314	Ctenomys brasiliensis	8484 brasiliens
3264T	Ctenomys conoveri	'=	1001316	Ctenomys conoveri	8509 conouer
3264V	Ctenomys dorbignyi	'=	1001318	Ctenomys dorbignyi	8511 dorbigny
3264W	Ctenomys dorsalis	'=	1001319	Ctenomys dorsalis	607 dorsal
3264X	Ctenomys emilianus	'=	1001320	Ctenomys emilianus	8513 emilian
3264Z	Ctenomys flamarioni	'=	1001323	Ctenomys flamarioni	8517 flamarion
32652	Ctenomys fochi	'=	1001324	Ctenomys fochi	8519 foch
32653	Ctenomys fodax	'=	1001325	Ctenomys fodax	8521 fodax
32654	Ctenomys frater	'=	1001326	Ctenomys frater	8543 barbar; 7487 budin; 8523 frater; 8529 mordos; 8535 syluan; 8537 utibil
32655	Ctenomys fulvus	'=	1001327	Ctenomys fulvus	4801 fulu; 2529 robust
32657	Ctenomys haigi	'=	1001329	Ctenomys haigi	8555 haig; 8557 lentul
32658	Ctenomys johannis	'=	1001331	Ctenomys johannis	8561 iohann
32659	Ctenomys juris	'=	1001332	Ctenomys juris	8563 iur
3265B	Ctenomys lami	'=	1001334	Ctenomys lami	8569 lam
3265C	Ctenomys latro	'=	1001335	Ctenomys latro	8571 latr
3265D	Ctenomys leucodon	'=	1001337	Ctenomys leucodon	4893 leucodon
3265F	Ctenomys magellanicus	'=	1001339	Ctenomys magellanicus	8587 colburn; 8575 dick; 8577 fuegin; 8579 magellanic; 6013 obscur; 5045 osgood
3265G	Ctenomys maulinus	'=	1001341	Ctenomys maulinus	8605 brunne; 8615 maulin
3265J	Ctenomys minutus	'=	1001343	Ctenomys minutus	8625 minut
3265K	Ctenomys nattereri	'=	1001344	Ctenomys nattereri	8655 natterer
3265L	Ctenomys occultus	'=	1001345	Ctenomys occultus	6613 occult
3265M	Ctenomys opimus	'=	1001346	Ctenomys opimus	5943 luteol; 2589 nigriceps; 8661 opim
3265N	Ctenomys osvaldoreigi	'=	1001347	Ctenomys osvaldoreigi	8667 osualdoreig
3265P	Ctenomys pearsoni	'=	1001349	Ctenomys pearsoni	8675 pearson
3265Q	Ctenomys perrensi	'=	1001350	Ctenomys perrensi	8685 perrens
3265S	Ctenomys peruanus	'=	1001351	Ctenomys peruanus	8376 peruan
3265T	Ctenomys pilarensis	'=	1001352	Ctenomys pilarensis	8687 pilarens
3265X	Ctenomys rionegrensis	'=	1001356	Ctenomys rionegrensis	8693 rionegrens
3265Y	Ctenomys roigi	'=	1001357	Ctenomys roigi	8697 roig
3265Z	Ctenomys saltarius	'=	1001360	Ctenomys saltarius	8699 saltar
32662	Ctenomys scagliai	'=	1001361	Ctenomys scagliai	8701 scaglia
32663	Ctenomys sericeus	'=	1001362	Ctenomys sericeus	8703 coyhaiquens; 8707 serice
32664	Ctenomys sociabilis	'=	1001363	Ctenomys sociabilis	8715 sociabil
32665	Ctenomys steinbachi	'=	1001364	Ctenomys steinbachi	8721 steinbach
32668	Ctenomys torquatus	'=	1001367	Ctenomys torquatus	8749 torquat
32669	Ctenomys tuconax	'=	1001368	Ctenomys tuconax	8755 tuconax
3266B	Ctenomys tulduco	'=	1001370	Ctenomys tulduco	8757 tulduc
3266D	Ctenomys viperinus	'=	1001372	Ctenomys viperinus	8759 uiperin
6BMLV	Ctenomys pontifex	'=	1001353	Ctenomys pontifex	8761 pontifex
6BMLW	Ctenomys yolandae
6BMM5	Ctenomys knighti	'=	1001333	Ctenomys knighti	8763 knight
6BMM6	Ctenomys lewisi	'=	1001338	Ctenomys lewisi	8765 lewis
6BMM7	Ctenomys tucumanus	'=	1001369	Ctenomys tucumanus	8448 tucuman
C3F8N	Ctenomys andersoni	'=	1001305	Ctenomys andersoni	4059 anderson
C3F8P	Ctenomys bicolor	'=	1001310	Ctenomys bicolor	7553 bicolor
C3F8Q	Ctenomys bidaui	'=	1001311	Ctenomys bidaui	8767 bidau
C3F8R	Ctenomys contrerasi	'=	1001317	Ctenomys contrerasi	8769 contreras; 8771 nauon
C3F8V	Ctenomys eileenae	'=	1006824	Ctenomys eileenae	8773 eileen
C3F8W	Ctenomys erikacuellarae	'=	1001321	Ctenomys erikacuellarae	8777 erikacuellar
C3F8X	Ctenomys ibicuiensis	'=	1001330	Ctenomys ibicuiensis	8779 ibicuiens
C3F8Y	Ctenomys lessai	'=	1001336	Ctenomys lessai	8781 lessa
C3F92	Ctenomys paraguayensis	'=	1001348	Ctenomys paraguayensis	8783 paraguayens
C3F93	Ctenomys plebiscitum	'=	1006599	Ctenomys plebiscitum	8785 plebiscit
C3F94	Ctenomys rondoni	'=	1001358	Ctenomys rondoni	8787 rondon
C3F96	Ctenomys thalesi	'=	1001366	Ctenomys thalesi	8793 thales
C3F97	Ctenomys verzi	'=	1006825	Ctenomys verzi	8795 uerz
C3F98	Ctenomys yatesi	'=	1001373	Ctenomys yatesi	8018 yates
C4K8K	Ctenomys mariafarelli
3264L	Ctenomys bergi	<	1001309	Ctenomys bergi	8472 berg		8791 rosendopascual
C3F95	Ctenomys rosendopascuali	<	1001309	Ctenomys bergi	8791 rosendopascual		8472 berg
32656	Ctenomys goodfellowi	<	1001312	Ctenomys boliviensis	8553 goodfellow		7459 boliuiens
3264M	Ctenomys boliviensis	<	1001312	Ctenomys boliviensis	7459 boliuiens		8553 goodfellow
3264S	Ctenomys coludo	<	1001315	Ctenomys coludo	8507 colud		8515 famos
3264Y	Ctenomys famosus	<	1001315	Ctenomys coludo	8515 famos		8507 colud
			1006649	Ctenomys heniacamiare
3265V	Ctenomys porteousi	<	1001342	Ctenomys mendocinus	8689 porteous		7653 azar; 8619 mendocin; 697 ualid
3265H	Ctenomys mendocinus	<	1001342	Ctenomys mendocinus	8619 mendocin; 697 ualid		7653 azar; 8689 porteous
3264K	Ctenomys azarae	<	1001342	Ctenomys mendocinus	7653 azar		8619 mendocin; 8689 porteous; 697 ualid
			1006851	Ctenomys miguelchristie
			1006746	Ctenomys pulcer
3265W	Ctenomys pundti	<	1001365	Ctenomys talarum	8691 pundt		8731 anton; 5781 occidental; 8729 recess; 8733 talar
32667	Ctenomys talarum	<	1001365	Ctenomys talarum	8731 anton; 5781 occidental; 8729 recess; 8733 talar		8691 pundt
			1006839	Ctenomys uco
WDVN	Clyomys laticeps	'=	1001474	Clyomys laticeps	8837 bishop; 4865 laticeps
3D8DS	Euryzygomatomys spinosus	'=	1001475	Euryzygomatomys spinosus	7541 spinos
58VMB	Trinomys dimidiatus	'=	1001477	Trinomys dimidiatus	8841 dimidiat
58VMC	Trinomys eliasi	'=	1001478	Trinomys eliasi	8849 elias
58VMD	Trinomys gratiosus	'=	1001479	Trinomys gratiosus	8853 bonafide; 8851 gratios
58VMF	Trinomys mirapitanga	'=	1001481	Trinomys mirapitanga	8855 mirapitang
58VMG	Trinomys moojeni	'=	1001482	Trinomys moojeni	8857 mooien
58VMJ	Trinomys paratus	'=	1001483	Trinomys paratus	8859 parat
58VMK	Trinomys setosus	'=	1001484	Trinomys setosus	8889 denigrat; 8877 elegans; 8887 myosur; 28 setos
58VML	Trinomys yonenagae	'=	1001485	Trinomys yonenagae	8891 yonenag
7CT9T	Trinomys albispinus	'=	1001476	Trinomys albispinus	8895 albispin; 1803 minor
7D4XT	Trinomys iheringi	'=	1001480	Trinomys iheringi	8899 ihering
33W3V	Dactylomys dactylinus	'=	1001397	Dactylomys dactylinus	6513 canescens; 8961 dactylin; 8967 modest
33W3W	Dactylomys peruanus	'=	1001398	Dactylomys peruanus	8378 peruan
6BZZX	Dactylomys boliviensis	'=	1001396	Dactylomys boliviensis	7465 boliuiens
38FMQ	Echimys chrysurus	'=	1001401	Echimys chrysurus	1993 chrysur; 7695 cristat
38FMZ	Echimys saturnus	'=	1001402	Echimys saturnus	8981 saturn
C3ZL5	Echimys vieirai	'=	1001403	Echimys vieirai	8987 uieira
3VYDM	Lonchothrix emiliae	'=	1001412	Lonchothrix emiliae	8997 emili
3R29W	Kannabateomys amblyonyx	'=	1001410	Kannabateomys amblyonyx	9003 amblyonyx; 7846 pallidior
3QC9J	Isothrix bistriata	'=	1001405	Isothrix bistriata	9005 bistriat
3QC9K	Isothrix negrensis	'=	1001406	Isothrix negrensis	9007 negrens
3QC9L	Isothrix pagurus	'=	1001408	Isothrix pagurus	9009 pagur
3QC9M	Isothrix sinnamariensis	'=	1001409	Isothrix sinnamariensis	9011 sinnamariens
C4BH9	Isothrix barbarabrownae	'=	1001404	Isothrix barbarabrownae	9015 barbarabrown
C4BHB	Isothrix orinoci	'=	1001407	Isothrix orinoci	9017 orinoc
3XJXB	Makalata didelphoides	'=	1001413	Makalata didelphoides	9025 armat; 9021 didelphoid
3XJXD	Makalata macrura	'=	1001414	Makalata macrura	1399 macrur
72TBM	Makalata obscura
424MT	Mesomys hispidus	'=	1001416	Mesomys hispidus	2607 ecaudat; 2073 ferrugine; 3536 hispid
424MW	Mesomys occultus	'=	1001418	Mesomys occultus	6615 occult
424MX	Mesomys stimulax	'=	1001419	Mesomys stimulax	9027 stimulax
6RBQ2	Mesomys leniceps	'=	1001417	Mesomys leniceps	9029 leniceps
36M6H	Diplomys caniceps	'=	1001399	Diplomys caniceps	9035 caniceps
36M6J	Diplomys labilis	'=	1001400	Diplomys labilis	9043 labil
492G2	Olallamys albicauda	'=	1001420	Olallamys albicauda	9049 albicaud
492G3	Olallamys edax	'=	1001421	Olallamys edax	9055 edax
4H7XH	Phyllomys blainvilii	'=	1001426	Phyllomys blainvilii	9063 blainuil
4H7XK	Phyllomys brasiliensis	'=	1001427	Phyllomys brasiliensis	8480 brasiliens
4H7XL	Phyllomys dasythrix	'=	1001429	Phyllomys dasythrix	9067 dasythrix
4H7XM	Phyllomys kerri	'=	1001430	Phyllomys kerri	9071 kerr
4H7XN	Phyllomys lamarum	'=	1001431	Phyllomys lamarum	9073 lamar
4H7XP	Phyllomys lundi	'=	1001432	Phyllomys lundi	9075 lund
4H7XQ	Phyllomys mantiqueirensis	'=	1001433	Phyllomys mantiqueirensis	9079 mantiqueirens
4H7XR	Phyllomys medius	'=	1001434	Phyllomys medius	4235 med
4H7XS	Phyllomys nigrispinus	'=	1001435	Phyllomys nigrispinus	9081 nigrispin
4H7XT	Phyllomys pattoni	'=	1001436	Phyllomys pattoni	9085 patton
4H7XV	Phyllomys unicolor	'=	1001439	Phyllomys unicolor	9093 unicolor
77G64	Phyllomys thomasi	'=	1001438	Phyllomys thomasi	963 thomas
C47NV	Phyllomys centralis	'=	1001428	Phyllomys centralis	4637 central
C47NW	Phyllomys sulinus	'=	1001437	Phyllomys sulinus	9103 sulin
C3DF4	Leiuromys occasius	'=	1001411	Leiuromys occasius	9105 occas
C3Y8F	Pattonomys carrikeri	'=	1001422	Pattonomys carrikeri	9109 carriker
C3Y8G	Pattonomys flavidus	'=	1001423	Pattonomys flavidus	9113 flauid
C3Y8J	Pattonomys punctatus	'=	1001424	Pattonomys punctatus	7746 punctat
C3Y8K	Pattonomys semivillosus	'=	1001425	Pattonomys semivillosus	9121 semiuillos
C3ZQF	Toromys albiventris	'=	1001441	Toromys albiventris	128 albiuentr
C3ZQG	Toromys grandis	'=	1001442	Toromys grandis	3648 grand
C3ZQH	Toromys rhipidurus	'=	1001443	Toromys rhipidurus	9123 rhipidur
C4HHV	Santamartamys rufodorsalis	'=	1001440	Santamartamys rufodorsalis	9125 rufodorsal
5WVLW	Callistomys pictus	'=	1001444	Callistomys pictus	1935 pict
3MLVW	Hoplomys gymnurus	'=	1001445	Hoplomys gymnurus	9127 goethals; 539 gymnur; 689 true; 9133 wetmore
6RRQT	Myocastor coypus	'=	1001446	Myocastor coypus	9139 bonariens; 9141 coyp; 4004 melanops
4MQKN	Proechimys brevicauda	'=	1001447	Proechimys brevicauda	8342 boliuian; 9157 breuicaud; 9149 gular
4MQKP	Proechimys canicollis	'=	1001448	Proechimys canicollis	9171 canicoll
4MQKR	Proechimys chrysaeolus	'=	1001449	Proechimys chrysaeolus	9173 chrysaeol; 4495 magdalen
4MQKS	Proechimys cuvieri	'=	1001450	Proechimys cuvieri	8426 cuuier
4MQKT	Proechimys decumanus	'=	1001451	Proechimys decumanus	9175 decuman
4MQKV	Proechimys echinothrix	'=	1001452	Proechimys echinothrix	9177 echinothrix
4MQKW	Proechimys gardneri	'=	1001453	Proechimys gardneri	9179 gardner
4MQKX	Proechimys goeldii	'=	1001454	Proechimys goeldii	9187 goeld
4MQKZ	Proechimys guairae	'=	1001455	Proechimys guairae	9191 guair; 9189 poliop
4MQL3	Proechimys guyannensis	>	1001456	Proechimys guyannensis	9195 arabup; 9193 cayennens; 3610 cherrie; 9199 guyannens; 5119 ripar; 9201 uacillator; 1303 warren	9197 arescens
4MQL3	Proechimys guyannensis	><	1001464	Proechimys roberti	9197 arescens	9195 arabup; 9193 cayennens; 3610 cherrie; 9199 guyannens; 5119 ripar; 9201 uacillator; 1303 warren	9223 or; 9229 robert
4MQL5	Proechimys hoplomyoides	'=	1001457	Proechimys hoplomyoides	9203 hoplomyoid
4MQL7	Proechimys kulinae	'=	1001458	Proechimys kulinae	9205 kulin
4MQL8	Proechimys longicaudatus	'=	1001459	Proechimys longicaudatus	2687 longicaudat
4MQLC	Proechimys oconnelli	'=	1001461	Proechimys oconnelli	9209 oconnell
4MQLG	Proechimys quadruplicatus	'=	1001463	Proechimys quadruplicatus	9211 amphichoric; 9213 quadruplicat
4MQLJ	Proechimys semispinosus	'=	1001465	Proechimys semispinosus	9241 burr; 9259 calidior; 4643 central; 9247 colombian; 3393 goldman; 9265 gorgon; 9261 ignot; 7197 panamens; 9255 ros; 3413 rubell; 2595 semispinos
4MQLL	Proechimys simonsi	'=	1001466	Proechimys simonsi	9271 hendee; 7571 simons
4MQLM	Proechimys steerei	'=	1001467	Proechimys steerei	9273 steere
4MQLN	Proechimys trinitatis	'=	1001468	Proechimys trinitatis	9281 trinitat; 9277 urich
77XZX	Proechimys mincae	'=	1001460	Proechimys mincae	9301 minc
789ZX	Proechimys pattoni	'=	1001462	Proechimys pattoni	9087 patton
4MQLH	Proechimys roberti	<	1001464	Proechimys roberti	9223 or; 9229 robert		9197 arescens
56LSZ	Thrichomys apereoides	'=	1001469	Thrichomys apereoides	9303 apereoid
56LT2	Thrichomys fosteri	'=	1001470	Thrichomys fosteri	2348 foster
56LT4	Thrichomys pachyurus	'=	1001473	Thrichomys pachyurus	9305 pachyur
C3XZ9	Thrichomys inermis	'=	1001471	Thrichomys inermis	9311 inerm
C3XZB	Thrichomys laurentius	'=	1001472	Thrichomys laurentius	9315 laurent
MKSQ	Boromys offella	'=	1001486	Boromys offella	9317 offell
MKSR	Boromys torrei	'=	1001487	Boromys torrei	9319 torre
5X38K	Brotomys contractus	'=	1006744	Brotomys contractus	4747 contract
68QWK	Brotomys voratus	'=	1001488	Brotomys voratus	9321 uorat
3LCQN	Heteropsomys antillensis	'=	1006745	Heteropsomys antillensis	9323 antillens
3LCQP	Heteropsomys insulans	'=	1001489	Heteropsomys insulans	9325 insulans
4QFX5	Puertoricomys corozalus
6MZBK	Isolobodon montanus	'=	1001388	Isolobodon montanus	1851 montan
6MZBN	Isolobodon portoricensis	'=	1001389	Isolobodon portoricensis	8831 portoricens
3FNWV	Geocapromys ingrahami	'=	1001379	Geocapromys ingrahami	8915 ingraham
3FNWW	Geocapromys thoracatus	'=	1001380	Geocapromys thoracatus	8917 thoracat
6KC7X	Geocapromys brownii	'=	1001376	Geocapromys brownii	2219 brachyur; 8921 brown
			1001377	Geocapromys caymanensis
			1001378	Geocapromys columbianus
3ZZYT	Mesocapromys angelcabrerai	'=	1001381	Mesocapromys angelcabrerai	8929 angelcabrera
3ZZYV	Mesocapromys melanurus	'=	1001383	Mesocapromys melanurus	1557 melanur; 1363 rufescens
3ZZYW	Mesocapromys nanus	'=	1001384	Mesocapromys nana	4991 nan
3ZZYY	Mesocapromys sanfelipensis	'=	1001385	Mesocapromys sanfelipensis	8931 sanfelipens
6RC7S	Mesocapromys auritus	'=	1001382	Mesocapromys auritus	214 aurit
73T4V	Mysateles garridoi	'=	1006488	Capromys garridoi	8933 garrido
7454V	Mysateles prehensilis	'=	1001386	Mysateles prehensilis	8935 gundlach; 7413 meridional; 390 pallid; 8937 poepping; 8941 poey; 7597 prehensil
5WXCH	Capromys pilorides	'=	1001375	Capromys pilorides	8905 cipriano; 8907 docelegu; 8913 geay; 8911 gundlachian; 5423 intermed; 8909 pilorid; 6729 relict
4JFW3	Plagiodontia aedium	'=	1001391	Plagiodontia aedium	8943 aedi; 8953 bond; 8945 hylae
4JFW4	Plagiodontia araeum
4JFW5	Plagiodontia ipnaeum	'=	1001392	Plagiodontia ipnaeum	8957 ipnae
			1001393	Plagiodontia spelaeum
4SD4P	Rhizoplagiodontia lemkei	'=	1001394	Rhizoplagiodontia lemkei	8959 lemke
			1001390	Hyperplagiodontia araeum
3LHKC	Hexolobodon phenax	'=	1001387	Hexolobodon phenax	9327 phenax
RH3W	Carterodon sulcidens	'=	1001395	Carterodon sulcidens	8827 sulcidens
48JVP	Octodon bridgesii	'=	1001493	Octodon bridgesii	9407 bridges
48JVQ	Octodon degus	'=	1001494	Octodon degus	9409 deg
48JVS	Octodon lunatus	'=	1001495	Octodon lunatus	9413 lunat
48JVT	Octodon pacificus	'=	1001496	Octodon pacificus	7017 pacific
C3FDG	Octodon ricardojeda	'=	1006516	Octodon ricardojeda	9417 ricardoied
48JW6	Octodontomys gliroides	'=	1001497	Octodontomys gliroides	9421 gliroid; 7577 simons
48K7W	Octomys mimax	'=	1001498	Octomys mimax	9425 mimax
			1006826	Octomys rosiae
4J2ZN	Pipanacoctomys aureus	'=	1001499	Pipanacoctomys aureus	4519 aure
6XCNN	Salinoctomys loschalchalerosorum
4YDVR	Spalacopus cyanus	'=	1001500	Spalacopus cyanus	9427 cyan; 8617 maulin; 9431 poeppig
7DBDC	Tympanoctomys barrerae	'=	1001501	Tympanoctomys barrerae	9433 barrer
C47L2	Tympanoctomys kirchnerorum	'=	1001502	Tympanoctomys kirchnerorum	9435 kirchneror
			1001503	Tympanoctomys loschalchalerosorum
9FZP	Aconaemys fuscus	'=	1001490	Aconaemys fuscus	1193 fusc
9FZQ	Aconaemys porteri	'=	1001491	Aconaemys porteri	9437 porter
9FZR	Aconaemys sagei	'=	1001492	Aconaemys sagei	9441 sage
7WTFM	Sciurus granatensis	'=	1001685	Sciurus granatensis	11388 agricol; 8955 bond; 7659 candelens; 11390 carchens; 5883 chapman; 7167 chiriquens; 1995 chrysur; 11394 fermin; 11398 gerrard; 11458 granatens; 11402 griseimembr; 11462 griseogen; 11470 hoffmann; 11404 imbabur; 3108 llanens; 11446 manau; 11406 maracaibens; 11416 meridens; 3321 morul; 11418 nesae; 11420 norosiens; 11422 perii; 11472 quindian; 11424 saltuens; 11426 splendid; 11430 sumac; 11432…
7WTFQ	Sciurus richmondi	'=	1001696	Sciurus richmondi	7752 richmond
7VQQD	Lophuromys angolensis	'=	1002867	Lophuromys angolensis	2095 angolens
7VQQF	Lophuromys ansorgei	'=	1002868	Lophuromys ansorgei	8110 ansorge; 13161 pyrrh
7VQQG	Lophuromys aquilus	>	1002869	Lophuromys aquilus	5509 aquil	4717 cinere; 13165 margarett; 9892 rubecul
7VQQG	Lophuromys aquilus	><	1002900	Lophuromys zena	9892 rubecul	5509 aquil; 4717 cinere; 13165 margarett	13215 zen
7VQQG	Lophuromys aquilus	>	1002874	Lophuromys cinereus	4717 cinere	5509 aquil; 13165 margarett; 9892 rubecul
7VQQG	Lophuromys aquilus	>	1002885	Lophuromys margarettae	13165 margarett	5509 aquil; 4717 cinere; 9892 rubecul
7VQQH	Lophuromys brevicaudus	'=	1002870	Lophuromys brevicaudus	9161 breuicaud
7VQQJ	Lophuromys brunneus	'=	1002871	Lophuromys brunneus	8599 brunne
7VQQK	Lophuromys chrysopus	'=	1002873	Lophuromys chrysopus	13167 chrysop
7VQQL	Lophuromys dieterleni	'=	1002875	Lophuromys dieterleni	13173 dieterlen
7VQQM	Lophuromys dudui	'=	1002876	Lophuromys dudui	13175 dudu
7VQQN	Lophuromys eisentrauti	'=	1002877	Lophuromys eisentrauti	13181 eisentraut
7VQQP	Lophuromys flavopunctatus	'=	1002878	Lophuromys flavopunctatus	13187 flauopunctat
7VQQQ	Lophuromys huttereri	'=	1002879	Lophuromys huttereri	13189 hutterer
7VQQR	Lophuromys melanonyx	'=	1002887	Lophuromys melanonyx	13191 melanonyx
7VQQS	Lophuromys nudicaudus	'=	1002889	Lophuromys nudicaudus	13199 nudicaud; 13195 tullberg
7VQQT	Lophuromys rahmi	'=	1002891	Lophuromys rahmi	13203 rahm
7VQQV	Lophuromys roseveari	'=	1002893	Lophuromys roseveari	13209 roseuear
7VQQW	Lophuromys sikapusi	'=	1002895	Lophuromys sikapusi	13211 sikapus
7VQQX	Lophuromys verhageni	'=	1002898	Lophuromys verhageni	13213 uerhagen
			1002872	Lophuromys chercherensis
			1002880	Lophuromys kilonzoi
			1002881	Lophuromys laticeps
			1002883	Lophuromys machangui
			1002884	Lophuromys makundii
			1002888	Lophuromys menageshae
			1002890	Lophuromys pseudosikapusi
			1002892	Lophuromys rita
			1002894	Lophuromys sabunii
			1002896	Lophuromys simensis
			1002897	Lophuromys stanleyi
7VQQY	Lophuromys zena	<	1002900	Lophuromys zena	13215 zen		9892 rubecul
7VQQ9	Lophuromys luteogaster	'=	1002882	Lophuromys luteogaster	13217 luteogaster
7VQQB	Lophuromys medicaudatus	'=	1002886	Lophuromys medicaudatus	13219 medicaudat
7VQQC	Lophuromys woosnami	'=	1002899	Lophuromys woosnami	13221 woosnam
6CKJS	Deomys ferrugineus	'=	1002866	Deomys ferrugineus	2061 ferrugine; 12747 poens
7DNRL	Uranomys ruddi	'=	1002901	Uranomys ruddi	13233 acomyoid; 8092 fox; 8126 owen; 929 rudd; 13229 ugand
7QBD2	Acomys cahirinus	>	1002845	Acomys cahirinus	13235 cahirin; 13245 helmy; 13239 hunter; 13241 sabry; 13243 uiator	13247 megalod
7QBD2	Acomys cahirinus	><	1002849	Acomys dimidiatus	13247 megalod	13235 cahirin; 13245 helmy; 13239 hunter; 13241 sabry; 13243 uiator	8839 dimidiat; 9117 flauid; 13259 homeric
7QBD4	Acomys cilicicus	'=	1002847	Acomys cilicicus	13251 cilicic
7QBD5	Acomys cineraceus	'=	1002848	Acomys cineraceus	5973 cinerace; 6433 cinerascens; 13253 hystrell; 13257 witherby
7QBD8	Acomys ignitus	'=	1002850	Acomys ignitus	11482 ignit
7QBD9	Acomys johannis	'=	1002851	Acomys johannis	8559 iohann
7QBDB	Acomys kempi	'=	1002852	Acomys kempi	863 kemp; 1887 montan
7QBDC	Acomys minous	'=	1002854	Acomys minous	13261 mino
7QBDD	Acomys mullah	'=	1002855	Acomys mullah	13263 mullah
7QBDF	Acomys muzei	'=	1002856	Acomys muzei	13265 muze
7QBDS	Acomys nesiotes	'=	1002857	Acomys nesiotes	406 nesiot
7QBDT	Acomys ngurui	'=	1002858	Acomys ngurui	13267 nguru
7QBDV	Acomys percivali	'=	1002859	Acomys percivali	13271 perciual
7QBF2	Acomys russatus	'=	1002860	Acomys russatus	13285 aegyptiac; 13289 russat
7QBF3	Acomys selousi	'=	1002861	Acomys selousi	13297 selous; 2421 transuaalens
7QBF4	Acomys seurati	'=	1002862	Acomys seurati	13301 seurat
7QBF5	Acomys spinosissimus	'=	1002863	Acomys spinosissimus	13303 spinosissim
7QBF6	Acomys wilsoni	'=	1002865	Acomys wilsoni	13305 ablut; 12401 wilson
7QBD3	Acomys chudeaui	<	1002846	Acomys chudeaui	13249 chudeau		13007 airens
7QBCZ	Acomys airensis	<	1002846	Acomys chudeaui	13007 airens		13249 chudeau
7QBD6	Acomys dimidiatus	<	1002849	Acomys dimidiatus	8839 dimidiat; 9117 flauid; 13259 homeric		13247 megalod
7QBF7	Acomys louisae	'=	1002853	Acomys louisae	13307 louis
7QBF9	Acomys subspinosus	'=	1002864	Acomys subspinosus	7505 subspinos
7V4VM	Gerbillurus setzeri
7V4VP	Gerbillurus vallinus
7V4VR	Gerbillurus tytonis
7V4VT	Gerbillurus paeba
3FW8L	Gerbillus burtoni	'=	1006503	Gerbillus burtoni	13475 burton
3FW9Z	Gerbillus mauritaniae	'=	1002932	Gerbillus mauritaniae	13479 mauritani
7V4VV	Gerbillus acticola	'=	1002906	Gerbillus acticola	13481 acticol
7V4VZ	Gerbillus andersoni	'=	1002909	Gerbillus andersoni	13489 allenby; 4057 anderson; 9848 bonhote; 13491 eaton
7V4W3	Gerbillus aquilus	'=	1002910	Gerbillus aquilus	5515 aquil
7V4W5	Gerbillus cheesmani	'=	1002914	Gerbillus cheesmani	13493 ardu; 13495 cheesman
7V4W9	Gerbillus dunni	'=	1002916	Gerbillus dunni	9393 dunn
7V4WF	Gerbillus gerbillus	>	1002920	Gerbillus gerbillus	198 aegypt; 13537 asyutens; 13513 foley; 13541 gerbill; 13039 hirtip	13539 sudanens
7V4WF	Gerbillus gerbillus	><	1002907	Gerbillus agag	13539 sudanens	198 aegypt; 13537 asyutens; 13513 foley; 13541 gerbill; 13039 hirtip	13487 agag; 13483 cosens; 13485 dallon
7V4WH	Gerbillus gleadowi	'=	1002921	Gerbillus gleadowi	13545 gleadow
7V4WK	Gerbillus hesperinus	'=	1002925	Gerbillus hesperinus	13549 hesperin
7V4WM	Gerbillus hoogstraali	'=	1002926	Gerbillus hoogstraali	851 hoogstraal
7V4WP	Gerbillus latastei	'=	1002928	Gerbillus latastei	13551 lataste
7V4WR	Gerbillus nancillus	'=	1002935	Gerbillus nancillus	13553 nancill
7V4WT	Gerbillus nigeriae	'=	1002937	Gerbillus nigeriae	12769 nigeri
7V4WW	Gerbillus occiduus	'=	1002938	Gerbillus occiduus	13555 occidu
7V4X2	Gerbillus pulvinatus	'=	1002941	Gerbillus pulvinatus	13557 bilens; 13559 puluinat
7V4X6	Gerbillus rosalinda	'=	1002944	Gerbillus rosalinda	13567 rosalind
7V4X8	Gerbillus tarabuli	'=	1002950	Gerbillus tarabuli	13571 riggenbach; 13573 tarabul
7V4VX	Gerbillus agag	<	1002907	Gerbillus agag	13487 agag; 13483 cosens; 13485 dallon		13539 sudanens
7V4WC	Gerbillus floweri	<	1002918	Gerbillus floweri	13505 flower		5061 perpallid
7V4WY	Gerbillus perpallidus	<	1002918	Gerbillus floweri	5061 perpallid		13505 flower
7V4X4	Gerbillus pyramidum	<	1002943	Gerbillus pyramidum	13565 elbaens; 13563 gedeed; 13561 pyramid		13499 dongolan
7V4W7	Gerbillus dongolanus	<	1002943	Gerbillus pyramidum	13499 dongolan		13565 elbaens; 13563 gedeed; 13561 pyramid
7V4XB	Gerbillus amoenus	'=	1002908	Gerbillus amoenus	12026 amoen
7V4XD	Gerbillus brockmani	'=	1002912	Gerbillus brockmani	13575 brockman
7V4XG	Gerbillus famulus	'=	1002917	Gerbillus famulus	13583 famul
7V4XJ	Gerbillus garamantis	'=	1002919	Gerbillus garamantis	13589 garamant
7V4XL	Gerbillus grobbeni	'=	1002922	Gerbillus grobbeni	13591 grobben
7V4XN	Gerbillus henleyi	'=	1002924	Gerbillus henleyi	13605 henley; 13603 makram
7V4XQ	Gerbillus mesopotamiae	'=	1002933	Gerbillus mesopotamiae	13607 mesopotami
7V4XS	Gerbillus muriculus	'=	1002934	Gerbillus muriculus	13609 muricul
7V4XV	Gerbillus nanus	'=	1002936	Gerbillus nanus	13619 lix; 4983 nan
7V4XW	Gerbillus poecilops	'=	1002939	Gerbillus poecilops	13621 poecilops
7V4XX	Gerbillus principulus	'=	1002940	Gerbillus principulus	2758 principul
7V4XY	Gerbillus pusillus	'=	1002942	Gerbillus pusillus	13625 diminut; 13275 perciual; 2237 pusill; 13627 ruberrim
7V4XZ	Gerbillus syrticus	'=	1002949	Gerbillus syrticus	13629 syrtic
7V4Y2	Gerbillus vivax	'=	1002951	Gerbillus vivax	11192 uiuax
7V4Y3	Gerbillus watersi	'=	1002952	Gerbillus watersi	2469 iulian; 13631 waters
3SXW9	Leimacomys buettneri	'=	1003005	Leimacomys buettneri	13881 buettner
699R8	Canariomys tamarani
3J766	Hadromys humei	'=	1003332	Hadromys humei	10046 hume
3J767	Hadromys yunnanensis	'=	1003333	Hadromys yunnanensis	9377 yunnanens
742N8	Muriculus imberbis
72SVJ	Malpaisomys insularis
478CS	Nesoromys ceramicus
4RYF5	Rhagamys orthodon
7DY88	Uromys siebersi	'=	1003323	Uromys siebersi	15850 siebers
76D7L	Pelomys fallax	'=	1003104	Pelomys fallax	7141 austral; 2994 fallax; 16038 iridescens; 12449 rhodesi; 12467 uumb
4YHCN	Spelaeomys florensis
5B47G	Vernaya fulva	'=	1003334	Vernaya fulva	4809 fulu
			1006775	Vernaya foramena
			1006776	Vernaya meiguites
			1006777	Vernaya nushanensis
65CLS	Aethomys ineptus	><	1003364	Mus indutus	7936 pretori	16318 capricorn; 16158 fourie; 16314 hare; 16326 inept; 16322 magalakuin; 16324 tongens	14900 indut
65CLS	Aethomys ineptus	>	1003035	Aethomys ineptus	16318 capricorn; 16158 fourie; 16314 hare; 16326 inept; 16322 magalakuin; 16324 tongens	7936 pretori
FRJK	Apodemus uralensis	>	1003027	Apodemus uralensis	9545 microt; 376 pallid; 16486 uralens	2854 maior
FRJK	Apodemus uralensis	><	1003372	Mus musculus	2854 maior	9545 microt; 376 pallid; 16486 uralens	14830 adelaidens; 14769 airolens; 14655 albicans; 14601 albidiuentr; 14771 albin; 14753 azoric; 11624 bactrian; 7569 bicolor; 14723 bien; 12113 boreal; 2918 breuirostr; 14775 candid; 10943 castane; 6127 caudat; 14842 cinereomaculat; 14657 decolor; 14815 domestic; 14819 domestic; 14735 dub; 14777 faeroens; 14832 far; 6803 flau; 6691 flauescens; 11314 formosou; 14661 funere; 14629 gansuens; 14757 g…
4JMQQ	Platacanthomys lasiurus	'=	1003771	Platacanthomys lasiurus	16648 lasiur
697FY	Calomyscus baluchi	'=	1002018	Calomyscus baluchi	16652 baluch
PYLD	Calomyscus bailwardi	'=	1002017	Calomyscus bailwardi	13839 bailward
PYLF	Calomyscus elburzensis	'=	1002019	Calomyscus elburzensis	16654 elburzens
PYLG	Calomyscus grandis	'=	1002020	Calomyscus grandis	3654 grand
PYLH	Calomyscus hotsoni	'=	1002021	Calomyscus hotsoni	12891 hotson
PYLJ	Calomyscus mystax	'=	1002022	Calomyscus mystax	12625 mystax
PYLK	Calomyscus tsolovi	'=	1002023	Calomyscus tsolovi	16656 tsolou
PYLL	Calomyscus urartensis	'=	1002024	Calomyscus urartensis	16658 urartens
			1006688	Calomyscus behzadi
			1006843	Calomyscus darvishi
			1006766	Calomyscus kermanensis
			1006844	Calomyscus kiabii
3W28F	Lophiomys imhausi	'=	1003006	Lophiomys imhausi	16660 bozas; 849 hinde; 12707 ibean; 16662 imhaus; 1015 thomas
69S4V	Chinchillula sahamae	'=	1002505	Chinchillula sahamae	16718 saham
34H3V	Delomys altimontanus	'=	1002506	Delomys altimontanus	16720 altimontan
34H3X	Delomys dorsalis	'=	1002507	Delomys dorsalis	5693 collin; 603 dorsal
34H3Y	Delomys sublineatus	'=	1002508	Delomys sublineatus	10176 sublineat
75W5X	Pearsonomys annectens
8LQQ	Abrawayaomys chebezi	<	1002504	Abrawayaomys ruschii	17436 chebez		17438 rusch
8LQR	Abrawayaomys ruschii	<	1002504	Abrawayaomys ruschii	17438 rusch		17436 chebez
5XQV4	Chelemys delfini
5XR6S	Chelemys macronyx
5XR74	Chelemys megalonyx	'=	1002381	Chelemys megalonyx	16712 megalonyx
3FTPB	Geoxus valdivianus	'=	1002385	Geoxus valdivianus	16742 ualdiuian
			1002382	Geoxus annectens
			1002383	Geoxus lafkenche
			1002384	Geoxus michaelseni
6SBXM	Notiomys edwardsii	'=	1002386	Notiomys edwardsii	14327 edwards
64B8H	Abrothrix andinus	'=	1002371	Abrothrix andina	17150 andin
8MF7	Abrothrix markhami	<	1002378	Abrothrix olivacea	17442 markham		7083 hershkouitz; 5717 oliuace
8MF2	Abrothrix hershkovitzi	<	1002378	Abrothrix olivacea	7083 hershkouitz		17442 markham; 5717 oliuace
8MF8	Abrothrix olivaceus	<	1002378	Abrothrix olivacea	5717 oliuace		7083 hershkouitz; 17442 markham
8MF5	Abrothrix lanosus	'=	1002375	Abrothrix lanosa	14373 lanos
8MF6	Abrothrix longipilis	'=	1002376	Abrothrix longipilis	15762 longipil
8MF9	Abrothrix sanborni	'=	1002379	Abrothrix sanborni	11504 sanborn
			1002372	Abrothrix hirta
			1002377	Abrothrix manni
8MF3	Abrothrix illuteus	'=	1002373	Abrothrix illutea	14265 illute
8MF4	Abrothrix jelskii	'=	1002374	Abrothrix jelskii	17440 ielsk
			1002387	Paynomys macronyx
6CJ52	Deltamys kempi	'=	1002438	Deltamys kempi	865 kemp
			1002437	Deltamys araucaria
3QVL4	Juscelinomys candango	'=	1002441	Juscelinomys candango	16772 candang
3QVL6	Juscelinomys huanchacae	<	1002442	Juscelinomys huanchacae	16776 huanchac		16774 guaporens
3QVL5	Juscelinomys guaporensis	<	1002442	Juscelinomys huanchacae	16774 guaporens		16776 huanchac
3RFPB	Kunsia tomentosus	'=	1002443	Kunsia tomentosus	16778 tomentos
6NQGF	Kunsia fronto
45ZRX	Necromys amoenus	'=	1002445	Necromys amoenus	12024 amoen
45ZRZ	Necromys lactens	'=	1002446	Necromys lactens	16804 lactens
45ZS3	Necromys lenguarum	'=	1002448	Necromys lenguarum	16806 lenguar
45ZS4	Necromys obscurus	'=	1002450	Necromys obscurus	5997 obscur
45ZS5	Necromys punctulatus	'=	1002451	Necromys punctulatus	16808 punctulat
45ZS7	Necromys urichi	'=	1002452	Necromys urichi	9275 urich
45ZRY	Necromys benefactus	<	1002447	Necromys lasiurus	16802 benefact		16644 lasiur; 16812 temchuk
45ZS6	Necromys temchuki	<	1002447	Necromys lasiurus	16812 temchuk		16802 benefact; 16644 lasiur
45ZS2	Necromys lasiurus	<	1002447	Necromys lasiurus	16644 lasiur		16802 benefact; 16812 temchuk
			1002449	Necromys lilloi
M236	Blarinomys breviceps	'=	1002431	Blarinomys breviceps	2946 breuiceps
5WJNG	Bibimys chacoensis	'=	1002428	Bibimys chacoensis	16850 chacoens
LR3V	Bibimys labiosus	'=	1002429	Bibimys labiosus	16856 labios
LR3W	Bibimys torresi	'=	1002430	Bibimys torresi	16858 torres
5WSMH	Brucepattersonius griserufescens	'=	1002432	Brucepattersonius griserufescens	3844 albinas; 16860 griserufescens
5X4MH	Brucepattersonius guarani	<	1002433	Brucepattersonius iheringi	16864 guaran		8897 ihering; 16862 misionens; 16866 paradis
694MH	Brucepattersonius iheringi	<	1002433	Brucepattersonius iheringi	8897 ihering		16864 guaran; 16862 misionens; 16866 paradis
5X4NP	Brucepattersonius paradisus	<	1002433	Brucepattersonius iheringi	16866 paradis		16864 guaran; 8897 ihering; 16862 misionens
5WSNP	Brucepattersonius misionensis	<	1002433	Brucepattersonius iheringi	16862 misionens		16864 guaran; 8897 ihering; 16866 paradis
			1002434	Brucepattersonius nebulosus
68SNP	Brucepattersonius soricinus	<	1002435	Brucepattersonius soricinus	14557 soricin		11542 igniuentr
68SMH	Brucepattersonius igniventris	<	1002435	Brucepattersonius soricinus	11542 igniuentr		14557 soricin
6P949	Lenoxus apicalis	'=	1002444	Lenoxus apicalis	15216 apical
4KRZM	Podoxymys roraimae	'=	1002469	Podoxymys roraimae	17044 roraim
7C6Z7	Thaptomys nigrita	'=	1002475	Thaptomys nigrita	13413 nigrit
4BG4C	Oxymycterus caparoae
4BG4F	Oxymycterus hiska	'=	1002457	Oxymycterus hiska	17168 hisk
4BG4H	Oxymycterus hucucha	'=	1002458	Oxymycterus hucucha	17170 hucuch
4BG4K	Oxymycterus inca	'=	1002459	Oxymycterus inca	8394 inc
4BG4L	Oxymycterus josei	'=	1002461	Oxymycterus josei	17172 iose
4BG4M	Oxymycterus nasutus	'=	1002463	Oxymycterus nasutus	6279 nasut
4BG4P	Oxymycterus quaestor	'=	1002466	Oxymycterus quaestor	17176 quaestor
4BG4R	Oxymycterus rufus	'=	1002467	Oxymycterus rufus	2389 ruf
4BG4S	Oxymycterus wayku	'=	1002468	Oxymycterus wayku	17178 wayk
6THDT	Oxymycterus amazonicus	'=	1002453	Oxymycterus amazonicus	17180 amazonic
75HDT	Oxymycterus delator	'=	1002456	Oxymycterus delator	17188 delator
			1002454	Oxymycterus caparaoe
4BG4G	Oxymycterus hispidus	<	1002455	Oxymycterus dasytrichus	3544 hispid		17162 angular; 17166 dasytrich; 9235 robert
4BG4B	Oxymycterus angularis	<	1002455	Oxymycterus dasytrichus	17162 angular		17166 dasytrich; 3544 hispid; 9235 robert
4BG4Q	Oxymycterus roberti	<	1002455	Oxymycterus dasytrichus	9235 robert		17162 angular; 17166 dasytrich; 3544 hispid
4BG4D	Oxymycterus dasytrichus	<	1002455	Oxymycterus dasytrichus	17166 dasytrich		17162 angular; 3544 hispid; 9235 robert
			1002460	Oxymycterus itapeby
			1002462	Oxymycterus juliacae
			1002464	Oxymycterus nigrifrons
4BG49	Oxymycterus akodontius	<	1002465	Oxymycterus paramensis	17160 akodont		17174 paramens
4BG4N	Oxymycterus paramensis	<	1002465	Oxymycterus paramensis	17174 paramens		17160 akodont
			1006558	Oxymycterus willkaurco
6Y6WW	Scapteromys aquaticus	'=	1002470	Scapteromys aquaticus	17008 aquatic
6Y6X8	Scapteromys meridionalis	'=	1002471	Scapteromys meridionalis	7411 meridional
6Y78W	Scapteromys tumidus	'=	1002472	Scapteromys tumidus	17272 tumid
562W7	Thalpomys cerradensis	'=	1002473	Thalpomys cerradensis	17366 cerradens
562W8	Thalpomys lasiotis
			1002474	Thalpomys lasiotis
65V86	Akodon aerosus	'=	1002388	Akodon aerosus	14487 aeros
7QHTK	Akodon affinis	'=	1002389	Akodon affinis	10592 affin
7QHTP	Akodon albiventer	'=	1002390	Akodon albiventer	6253 albiuenter
7QHTQ	Akodon azarae	'=	1002391	Akodon azarae	7651 azar
7QHTR	Akodon boliviensis	'=	1002393	Akodon boliviensis	7463 boliuiens
7QHTS	Akodon caenosus	'=	1002395	Akodon caenosus	17448 aliquantul; 14093 caenos
7QHTT	Akodon cursor	'=	1002396	Akodon cursor	17450 cursor
7QHTV	Akodon dayi	'=	1002397	Akodon dayi	17452 day
7QHTY	Akodon fumeus	'=	1002399	Akodon fumeus	16110 fume
7QHTZ	Akodon iniscatus	'=	1002400	Akodon iniscatus	17458 iniscat
7QHV2	Akodon josemariarguedasi	'=	1002401	Akodon josemariarguedasi	17460 iosemariarguedas
7QHV4	Akodon juninensis	'=	1002402	Akodon juninensis	17462 iuninens
7QHV5	Akodon kofordi	'=	1002403	Akodon kofordi	17258 koford
7QHV6	Akodon lindberghi	'=	1002405	Akodon lindberghi	17466 lindbergh
7QHV7	Akodon lutescens	'=	1002406	Akodon lutescens	2982 lutescens; 17468 puer
7QHV9	Akodon mollis	'=	1002408	Akodon mollis	12301 moll
7QHVB	Akodon montensis	'=	1002409	Akodon montensis	17472 montens
7QHVC	Akodon mystax	'=	1002410	Akodon mystax	12623 mystax
7QHVF	Akodon orophilus	'=	1002412	Akodon orophilus	17478 orophil
7QHVG	Akodon paranaensis	'=	1002413	Akodon paranaensis	17482 paranaens
7QHVJ	Akodon pervalens	'=	1002414	Akodon pervalens	17484 perualens
7QHVL	Akodon polopi	'=	1002416	Akodon polopi	17486 polop
7QHVN	Akodon reigi	'=	1002417	Akodon reigi	16844 reig
7QHVQ	Akodon sanctipaulensis	'=	1002418	Akodon sanctipaulensis	17488 sanctipaulens
7QHVR	Akodon serrensis
7QHVS	Akodon simulator	'=	1002420	Akodon simulator	17492 simulator
7QHVT	Akodon spegazzinii	>	1002411	Akodon oenos	17496 oen	17494 leucolimnae; 17498 spegazzin
7QHVT	Akodon spegazzinii	>	1002421	Akodon spegazzinii	17494 leucolimnae; 17498 spegazzin	17496 oen
7QHVV	Akodon subfuscus	'=	1002422	Akodon subfuscus	15014 subfusc
7QHVW	Akodon surdus	'=	1002423	Akodon surdus	1909 surd
7QHVX	Akodon sylvanus	'=	1002424	Akodon sylvanus	8533 syluan
7QHVY	Akodon toba	'=	1002425	Akodon toba	17502 tob
7QHVZ	Akodon torques	'=	1002426	Akodon torques	17504 torqu
7QHW2	Akodon varius	'=	1002427	Akodon varius	3253 uar
7QHTX	Akodon dolores	<	1002398	Akodon dolores	17456 dolor		17470 molin; 17474 neocen
7QHVD	Akodon neocenus	<	1002398	Akodon dolores	17474 neocen		17456 dolor; 17470 molin
7QHV8	Akodon molinae	<	1002398	Akodon dolores	17470 molin		17456 dolor; 17474 neocen
7QHW3	Akodon budini	'=	1002394	Akodon budini	7483 budin
7QHW4	Akodon siberiae	'=	1002419	Akodon siberiae	17506 siberi
7QHW5	Akodon mimus	'=	1002407	Akodon mimus	17508 mim
			1002392	Akodon baliolus
			1006689	Akodon diauarum
			1006545	Akodon kadiweu
			1002404	Akodon kotosh
			1002415	Akodon philipmyersi
			1002436	Castoria angustidens
			1002439	Gyldenstolpia fronto
			1002440	Gyldenstolpia planaltensis
4QHYB	Punomys lemminus	'=	1002478	Punomys lemminus	17256 lemmin
6WPH8	Punomys kofordi	'=	1002477	Punomys kofordi	17260 koford
66MX5	Andinomys edax	'=	1002476	Andinomys edax	9053 edax; 17516 lineicaudat
6GYG3	Euneomys chinchilloides	<	1002479	Euneomys chinchilloides	16736 chinchilloid; 16734 ultim		16724 peterson
6GYFL	Euneomys petersoni	<	1002479	Euneomys chinchilloides	16724 peterson		16736 chinchilloid; 16734 ultim
6GYG4	Euneomys fossor	<	1002480	Euneomys fossor	4153 fossor		13941 mordax; 16722 noe
6GYFF	Euneomys mordax	<	1002480	Euneomys fossor	13941 mordax; 16722 noe		4153 fossor
3PYKM	Irenomys tarsalis	'=	1002483	Irenomys tarsalis	16764 tarsal
46VDT	Neotomys ebriosus	'=	1002484	Neotomys ebriosus	16890 ebrios
5XR3K	Chibchanomys trichotis	'=	1002487	Chibchanomys trichotis	10678 trichot
TZ89	Chibchanomys orcesi
5V8FJ	Anotomys leander	'=	1002485	Anotomys leander	16848 leander
6MTST	Ichthyomys pittieri	'=	1002490	Ichthyomys pittieri	16882 pittier
6MTT5	Ichthyomys stolzmanni	'=	1002491	Ichthyomys stolzmanni	16884 stolzmann
6N5ST	Ichthyomys tweedii	'=	1002492	Ichthyomys tweedii	16886 tweed
6N656	Ichthyomys hydrobates	'=	1002488	Ichthyomys hydrobates	16888 hydrobat
			1006723	Ichthyomys orientalis
			1002489	Ichthyomys pinei
47BKM	Neusticomys monticolus	'=	1002494	Neusticomys monticolus	2713 monticol
47BKN	Neusticomys mussoi
47BKP	Neusticomys oyapocki
47BKQ	Neusticomys peruviensis
47BKR	Neusticomys venezuelae
			1002486	Neusticomys orcesi
			1002499	Neusticomys vossi
4S62X	Rheomys mexicanus	'=	1002500	Rheomys mexicanus	6843 mexican
4S62Y	Rheomys raptor	'=	1002501	Rheomys raptor	17266 hartmann; 12635 raptor
4S62Z	Rheomys thomasi	'=	1002502	Rheomys thomasi	3526 chiapens; 16094 stirton; 965 thomas
4S632	Rheomys underwoodi	'=	1002503	Rheomys underwoodi	3630 underwood
			1002493	Daptomys ferreirai
			1002495	Daptomys mussoi
			1002496	Daptomys oyapocki
			1002497	Daptomys peruviensis
			1002498	Daptomys venezuelae
46MRW	Neomicroxus bogotensis	'=	1002513	Neomicroxus bogotensis	16832 bogotens
46MRX	Neomicroxus latebricola	'=	1002514	Neomicroxus latebricola	16840 latebricol
5XMXD	Cerradomys marinhus	'=	1002525	Cerradomys marinhus	16690 marinh
T4SB	Cerradomys goytaca	'=	1002522	Cerradomys goytaca	16692 goytac
T4SC	Cerradomys langguthi	'=	1002523	Cerradomys langguthi	16694 langguth
T4SD	Cerradomys maracajuensis	'=	1002524	Cerradomys maracajuensis	16696 maracaiuens
T4SF	Cerradomys scotti	'=	1002526	Cerradomys scotti	16698 scott
T4SG	Cerradomys subflavus	'=	1002527	Cerradomys subflavus	16708 subflau
T4SH	Cerradomys vivoi	'=	1002528	Cerradomys vivoi	16710 uiuo
			1002521	Cerradomys akroai
3D5R9	Euryoryzomys emmonsae	'=	1002532	Euryoryzomys emmonsae	16738 emmons
3D5RB	Euryoryzomys legatus	'=	1002534	Euryoryzomys legatus	14145 legat
3D5RC	Euryoryzomys macconnelli	'=	1002535	Euryoryzomys macconnelli	11368 macconnell
3D5RD	Euryoryzomys nitidus	'=	1002536	Euryoryzomys nitidus	2015 nitid
6HFSS	Euryoryzomys russatus	'=	1002537	Euryoryzomys russatus	13287 russat
6HG57	Euryoryzomys lamia	'=	1002533	Euryoryzomys lamia	8565 lam
			1006768	Euryoryzomys cerqueirai
3JJQL	Handleyomys fuscatus	'=	1002540	Handleyomys fuscatus	7179 fuscat
3JJQM	Handleyomys intectus	'=	1002542	Handleyomys intectus	16744 intect
			1002538	Handleyomys alfaroi
			1002539	Handleyomys chapmani
			1002541	Handleyomys guerrerensis
			1002543	Handleyomys melanotis
			1002544	Handleyomys rhabdops
			1002545	Handleyomys rostratus
			1002546	Handleyomys saturatior
3M8PP	Holochilus brasiliensis	'=	1002547	Holochilus brasiliensis	8486 brasiliens
3M8PQ	Holochilus chacarius	'=	1002548	Holochilus chacarius	16746 chacar
3M8PR	Holochilus lagigliai	'=	1002549	Holochilus lagigliai	16748 lagiglia
6M9X6	Holochilus sciureus	'=	1002550	Holochilus sciureus	16752 sciure
			1006586	Holochilus nanus
			1006587	Holochilus oxe
			1002551	Holochilus venezuelae
3NDGM	Hylaeamys acritus	'=	1002553	Hylaeamys acritus	16754 acrit
3NDGQ	Hylaeamys oniscus	'=	1002556	Hylaeamys oniscus	16758 onisc
3NDGR	Hylaeamys perenensis	'=	1002557	Hylaeamys perenensis	16760 perenens
3NDGS	Hylaeamys tatei	'=	1002559	Hylaeamys tatei	15366 tate
3NDGT	Hylaeamys yunganus	'=	1002560	Hylaeamys yunganus	16762 yungan
3NDGN	Hylaeamys laticeps	<	1002555	Hylaeamys megacephalus	4867 laticeps		6269 megacephal
3NDGP	Hylaeamys megacephalus	<	1002555	Hylaeamys megacephalus	6269 megacephal		4867 laticeps
			1002554	Hylaeamys seuanezi
3YWJ9	Megaoryzomys curioi	'=	1002565	Megaoryzomys curioi	16782 curio
3Z9DC	Melanomys caliginosus	'=	1002566	Melanomys caliginosus	11832 caliginos
3Z9DD	Melanomys robustulus	'=	1002570	Melanomys robustulus	15588 robustul
739JD	Melanomys zunigae	'=	1002571	Melanomys zunigae	16792 zunig
			1002567	Melanomys chrysomelas
			1002568	Melanomys columbianus
			1002569	Melanomys idoneus
6RFY4	Microakodontomys transitorius	'=	1002572	Microakodontomys transitorius	16794 transitor
435KF	Microryzomys altissimus	'=	1002573	Microryzomys altissimus	16796 altissim
435KG	Microryzomys minutus	'=	1002574	Microryzomys minutus	8633 minut
45XHL	Neacomys dubosti	'=	1002577	Neacomys dubosti	12577 dubost
45XHM	Neacomys guianae	'=	1002578	Neacomys guianae	8194 guian
45XHN	Neacomys minutus	'=	1002581	Neacomys minutus	8635 minut
45XHP	Neacomys musseri	'=	1002582	Neacomys musseri	15830 musser
45XHQ	Neacomys paracou	'=	1002583	Neacomys paracou	16798 paraco
45XHR	Neacomys pictus	'=	1002584	Neacomys pictus	1939 pict
45XHS	Neacomys spinosus	'=	1002586	Neacomys spinosus	7543 spinos
45XHT	Neacomys tenuipes	'=	1002587	Neacomys tenuipes	16800 tenuip
			1006593	Neacomys aletheia
			1002576	Neacomys amoenus
			1006556	Neacomys auriventer
			1006557	Neacomys carceleni
			1006594	Neacomys elieceri
			1006595	Neacomys jau
			1006564	Neacomys leilae
			1002579	Neacomys macedoruizi
			1002580	Neacomys marajoara
			1006769	Neacomys marci
			1006565	Neacomys oliveirai
			1002585	Neacomys rosalindae
			1006531	Neacomys serranensis
			1002588	Neacomys vargasllosai
			1002589	Neacomys vossi
			1002590	Neacomys xingu
6RVHG	Nectomys rattus	'=	1002594	Nectomys rattus	16820 paruip; 15550 ratt
6RVHH	Nectomys apicalis	'=	1002591	Nectomys apicalis	15220 apical
6S7HG	Nectomys squamipes	'=	1002596	Nectomys squamipes	16828 squamip
6S7HH	Nectomys magdalenae	'=	1002592	Nectomys magdalenae	4489 magdalen
73VHH	Nectomys palmipes	'=	1002593	Nectomys palmipes	16830 palmip
			1002595	Nectomys saturatus
D3R6	Amphinectomys savamis	'=	1002519	Amphinectomys savamis	16846 sauam
6GG6M	Eremoryzomys polius	'=	1002531	Eremoryzomys polius	10576 pol
			1002530	Eremoryzomys mesocaudis
6QVRY	Megalomys desmarestii	'=	1002562	Megalomys desmarestii	16892 desmarest
6QW3Y	Megalomys luciae	'=	1002564	Megalomys luciae	16894 luci
			1006724	Megalomys camerhogne
			1002563	Megalomys georginae
6RWYW	Nephelomys levipes	'=	1002603	Nephelomys levipes	5741 leuip
6RWZ8	Nephelomys maculiventer	'=	1002604	Nephelomys maculiventer	16910 maculiuenter
6S8YW	Nephelomys keaysi	'=	1002602	Nephelomys keaysi	16914 keays
6S8Z8	Nephelomys meridensis	'=	1002605	Nephelomys meridensis	11410 meridens
6S8Z9	Nephelomys albigularis	'=	1002597	Nephelomys albigularis	15334 albigular
73WYW	Nephelomys moerex	'=	1002606	Nephelomys moerex	16916 moerex
73WYX	Nephelomys auriventer	'=	1002598	Nephelomys auriventer	16918 auriuenter
73WZ8	Nephelomys nimbosus	'=	1002607	Nephelomys nimbosus	16920 nimbos
73WZ9	Nephelomys caracolus	'=	1002599	Nephelomys caracolus	16922 caracol
748YW	Nephelomys pectoralis	'=	1002608	Nephelomys pectoralis	451 pectoral
748YX	Nephelomys childi	'=	1002600	Nephelomys childi	16924 child
748Z8	Nephelomys pirrensis	'=	1002609	Nephelomys pirrensis	16926 pirrens
748Z9	Nephelomys devius	'=	1002601	Nephelomys devius	16934 deu
			1006583	Nephelomys ricardopalmai
72PZS	Lundomys molitor	'=	1002561	Lundomys molitor	16936 molitor
43J9B	Mindomys hammondi	'=	1002575	Mindomys hammondi	16938 hammond
			1006632	Mindomys kutuku
6SYYG	Oryzomys melanotis
6SYYK	Oryzomys nelsoni	'=	1002662	Oryzomys nelsoni	3810 nelson
6SYYN	Oryzomys palustris	>	1002663	Oryzomys palustris	16954 argentat; 10897 colorat; 3086 floridan; 16960 natator; 8246 palustr; 5093 planirostr; 16962 sanibel	3128 texens
6SYYN	Oryzomys palustris	>	1002664	Oryzomys texensis	3128 texens	16954 argentat; 10897 colorat; 3086 floridan; 16960 natator; 8246 palustr; 5093 planirostr; 16962 sanibel
6SYYR	Oryzomys rhabdops
6SZGQ	Oryzomys alfaroi
6SZH6	Oryzomys chapmani
74YZ3	Oryzomys rostratus
74YZ4	Oryzomys saturatior
74ZGV	Oryzomys couesi	>	1006869	Oryzomys mexicanus	16986 aztec; 3864 buller; 6461 crinit; 6603 lamb; 6871 mexican; 17024 regill; 2405 ruf; 6205 zygomatic	6263 albiuenter; 17018 antillar; 16994 apatel; 17010 aquatic; 17000 azuerens; 7615 coues; 17022 cozumel; 14525 fulgens; 17014 gatunens; 3399 goldman; 14779 ialap; 17012 molest; 76 peninsul; 16996 peragr; 16970 pinicol; 5915 richardson; 7754 richmond; 13965 rufin; 3566 teapens
74ZGV	Oryzomys couesi	>	1002659	Oryzomys couesi	16994 apatel; 17010 aquatic; 17000 azuerens; 7615 coues; 17022 cozumel; 17014 gatunens; 3399 goldman; 14779 ialap; 16996 peragr; 16970 pinicol; 5915 richardson; 7754 richmond; 13965 rufin; 3566 teapens	6263 albiuenter; 17018 antillar; 16986 aztec; 3864 buller; 6461 crinit; 14525 fulgens; 6603 lamb; 6871 mexican; 17012 molest; 76 peninsul; 17024 regill; 2405 ruf; 6205 zygomatic
74ZGV	Oryzomys couesi	>	1006748	Oryzomys peninsulae	76 peninsul	6263 albiuenter; 17018 antillar; 16994 apatel; 17010 aquatic; 16986 aztec; 17000 azuerens; 3864 buller; 7615 coues; 17022 cozumel; 6461 crinit; 14525 fulgens; 17014 gatunens; 3399 goldman; 14779 ialap; 6603 lamb; 6871 mexican; 17012 molest; 16996 peragr; 16970 pinicol; 17024 regill; 5915 richardson; 7754 richmond; 2405 ruf; 13965 rufin; 3566 teapens; 6205 zygomatic
74ZGV	Oryzomys couesi	>	1006868	Oryzomys fulgens	14525 fulgens	6263 albiuenter; 17018 antillar; 16994 apatel; 17010 aquatic; 16986 aztec; 17000 azuerens; 3864 buller; 7615 coues; 17022 cozumel; 6461 crinit; 17014 gatunens; 3399 goldman; 14779 ialap; 6603 lamb; 6871 mexican; 17012 molest; 76 peninsul; 16996 peragr; 16970 pinicol; 17024 regill; 5915 richardson; 7754 richmond; 2405 ruf; 13965 rufin; 3566 teapens; 6205 zygomatic
74ZGV	Oryzomys couesi	>	1002657	Oryzomys albiventer	6263 albiuenter; 17012 molest	17018 antillar; 16994 apatel; 17010 aquatic; 16986 aztec; 17000 azuerens; 3864 buller; 7615 coues; 17022 cozumel; 6461 crinit; 14525 fulgens; 17014 gatunens; 3399 goldman; 14779 ialap; 6603 lamb; 6871 mexican; 76 peninsul; 16996 peragr; 16970 pinicol; 17024 regill; 5915 richardson; 7754 richmond; 2405 ruf; 13965 rufin; 3566 teapens; 6205 zygomatic
74ZGV	Oryzomys couesi	>	1002658	Oryzomys antillarum	17018 antillar	6263 albiuenter; 16994 apatel; 17010 aquatic; 16986 aztec; 17000 azuerens; 3864 buller; 7615 coues; 17022 cozumel; 6461 crinit; 14525 fulgens; 17014 gatunens; 3399 goldman; 14779 ialap; 6603 lamb; 6871 mexican; 17012 molest; 76 peninsul; 16996 peragr; 16970 pinicol; 17024 regill; 5915 richardson; 7754 richmond; 2405 ruf; 13965 rufin; 3566 teapens; 6205 zygomatic
74ZH8	Oryzomys dimidiatus	'=	1002660	Oryzomys dimidiatus	8845 dimidiat
74ZGZ	Oryzomys gorgasi	<	1002661	Oryzomys gorgasi	17028 gorgas		16966 curaso
6SZH8	Oryzomys curasoae	<	1002661	Oryzomys gorgasi	16966 curaso		17028 gorgas
6STXC	Oreoryzomys balneator	'=	1002656	Oreoryzomys balneator	17030 balneator
478DG	Nesoryzomys darwini	'=	1002610	Nesoryzomys darwini	17034 darwin
478DH	Nesoryzomys fernandinae	'=	1002611	Nesoryzomys fernandinae	17040 fernandin
478DJ	Nesoryzomys indefessus	'=	1002612	Nesoryzomys indefessus	17042 indefess
478DK	Nesoryzomys swarthi	'=	1002614	Nesoryzomys swarthi	5557 swarth
			1002613	Nesoryzomys narboroughi
4VS4K	Scolomys melanops	'=	1002667	Scolomys melanops	3998 melanops
4VS4L	Scolomys ucayalensis	'=	1002668	Scolomys ucayalensis	17076 ucayalens
4Y9ZV	Sooretamys angouya	'=	1002670	Sooretamys angouya	17082 angouy
47QJS	Noronhomys vespuccii	'=	1002615	Noronhomys vespuccii	17084 uespucc
48V4V	Oecomys bicolor	'=	1002617	Oecomys bicolor	7549 bicolor; 17088 enders; 17094 florenci; 9609 miller; 17098 trabeat
48V4W	Oecomys catherinae	'=	1002618	Oecomys catherinae	17100 catherin
48V4X	Oecomys cleberi	'=	1002619	Oecomys cleberi	17102 cleber
48V4Y	Oecomys concolor	'=	1002620	Oecomys concolor	280 concolor
48V53	Oecomys flavicans	'=	1002621	Oecomys flavicans	17104 flauicans
48V55	Oecomys mamorae	'=	1002623	Oecomys mamorae	17106 mamor
48V57	Oecomys paricola	'=	1002624	Oecomys paricola	17108 paricol
48V58	Oecomys phaeotis	'=	1002625	Oecomys phaeotis	17110 phaeot
48V59	Oecomys rex	'=	1002626	Oecomys rex	13667 rex
48V5B	Oecomys rutilus	'=	1002628	Oecomys rutilus	11682 rutil
48V5C	Oecomys speciosus	'=	1002629	Oecomys speciosus	2037 specios
48V5D	Oecomys superans	'=	1002630	Oecomys superans	9722 superans
48V5G	Oecomys trinitatis	'=	1002633	Oecomys trinitatis	9285 trinitat
6SHTP	Oecomys sydandersoni	'=	1002631	Oecomys sydandersoni	17114 sydanderson
6SHTQ	Oecomys auyantepui	'=	1002616	Oecomys auyantepui	17116 auyantepu
74HTQ	Oecomys roberti	'=	1002627	Oecomys roberti	9233 robert
			1002622	Oecomys franciscorum
			1006855	Oecomys galvez
			1006770	Oecomys jamari
			1006856	Oecomys makampi
			1006544	Oecomys matogrossensis
			1006857	Oecomys nanus
496XF	Oligoryzomys arenalis	'=	1002635	Oligoryzomys arenalis	17118 arenal
496XG	Oligoryzomys brendae	'=	1002636	Oligoryzomys brendae	17120 brend
496XH	Oligoryzomys chacoensis	'=	1002637	Oligoryzomys chacoensis	16854 chacoens
496XK	Oligoryzomys destructor	'=	1002640	Oligoryzomys destructor	14063 destructor
496XP	Oligoryzomys fulvescens	'=	1002642	Oligoryzomys fulvescens	3239 fuluescens
496XQ	Oligoryzomys griseolus	'=	1002643	Oligoryzomys griseolus	17140 griseol
496XT	Oligoryzomys microtis	'=	1002647	Oligoryzomys microtis	9539 microt
496XV	Oligoryzomys stramineus	'=	1002652	Oligoryzomys stramineus	11520 stramine
496XW	Oligoryzomys utiaritensis	'=	1002653	Oligoryzomys utiaritensis	17124 utiaritens
496XX	Oligoryzomys vegetus	'=	1002654	Oligoryzomys vegetus	17144 ueget
496XY	Oligoryzomys victus	'=	1002655	Oligoryzomys victus	17146 uict
74L3Q	Oligoryzomys andinus	'=	1002634	Oligoryzomys andinus	17152 andin
			1002638	Oligoryzomys costaricensis
			1002639	Oligoryzomys delicatus
496XN	Oligoryzomys fornesi	<	1002641	Oligoryzomys flavescens	17128 fornes		6679 flauescens
496XM	Oligoryzomys flavescens	<	1002641	Oligoryzomys flavescens	6679 flauescens		17128 fornes
			1006837	Oligoryzomys gri
			1006549	Oligoryzomys guille
496XR	Oligoryzomys longicaudatus	<	1002644	Oligoryzomys longicaudatus	2695 longicaudat		8583 magellanic
496XS	Oligoryzomys magellanicus	<	1002644	Oligoryzomys longicaudatus	8583 magellanic		2695 longicaudat
			1002645	Oligoryzomys mattogrossae
			1002646	Oligoryzomys messorius
			1002648	Oligoryzomys moojeni
74L42	Oligoryzomys nigripes	<	1002649	Oligoryzomys nigripes	10714 nigrip		17122 delticol; 17126 eliur
496XJ	Oligoryzomys delticola	<	1002649	Oligoryzomys nigripes	17122 delticol		17126 eliur; 10714 nigrip
496XL	Oligoryzomys eliurus	<	1002649	Oligoryzomys nigripes	17126 eliur		17122 delticol; 10714 nigrip
			1002650	Oligoryzomys pachecoi
			1002651	Oligoryzomys rupestris
6WGTQ	Pseudoryzomys simplex	'=	1002666	Pseudoryzomys simplex	17244 simplex
6YPDM	Sigmodontomys alfari	'=	1002669	Sigmodontomys alfari	11130 alfar
6YPDN	Sigmodontomys aphrastus
57XJX	Transandinomys bolivaris	'=	1002673	Transandinomys bolivaris	17424 boliuar
57XJY	Transandinomys talamancae	'=	1002674	Transandinomys talamancae	17426 talamanc
5DB65	Zygodontomys brevicauda	'=	1002675	Zygodontomys brevicauda	9153 breuicaud; 10398 fratercul; 9802 grise; 6631 seors; 13453 stell; 1021 thomas; 17432 uentrios
5DB66	Zygodontomys brunneus	'=	1002676	Zygodontomys brunneus	8603 brunne
64XB8	Aegialomys galapagoensis	'=	1002516	Aegialomys galapagoensis	15516 galapagoens
659B8	Aegialomys xanthaeolus	'=	1002518	Aegialomys xanthaeolus	17446 xanthaeol
			1002515	Aegialomys baroni
			1002517	Aegialomys ica
			1002520	Antillomys rayi
			1002529	Drymoreomys albimaculatus
			1006504	Pattonimus ecominga
			1006505	Pattonimus musseri
			1002665	Pennatomys nivalis
			1002671	Tanyuromys aphrastus
			1002672	Tanyuromys thomasleei
JS6Q	Auliscomys boliviensis	'=	1002679	Auliscomys boliviensis	7457 boliuiens
JS6S	Auliscomys pictus	'=	1002680	Auliscomys pictus	1937 pict
JS6T	Auliscomys sublimis	'=	1002681	Auliscomys sublimis	16666 sublim
68VFY	Calomys tener	'=	1002699	Calomys tener	16668 tener
PYKY	Calomys boliviae	'=	1002684	Calomys boliviae	7639 boliui
PYKZ	Calomys callidus	'=	1002685	Calomys callidus	7725 callid
PYL2	Calomys callosus	'=	1002686	Calomys callosus	16672 callos
PYL3	Calomys cerqueirai	'=	1002687	Calomys cerqueirai	16674 cerqueira
PYL4	Calomys expulsus	'=	1002689	Calomys expulsus	16676 expuls
PYL5	Calomys hummelincki	'=	1002692	Calomys hummelincki	16678 hummelinck
PYL6	Calomys laucha	'=	1002693	Calomys laucha	16682 lauch
PYL7	Calomys lepidus	'=	1002694	Calomys lepidus	10742 lepid
PYL8	Calomys musculinus	'=	1002697	Calomys musculinus	16684 musculin
PYL9	Calomys sorellus	'=	1002698	Calomys sorella	14952 sorell
PYLB	Calomys tocantinsi	'=	1002700	Calomys tocantinsi	16688 tocantins
PYLC	Calomys venustus	'=	1002701	Calomys venustus	6233 uenust
			1002683	Calomys achaku
			1002688	Calomys chinchilico
			1002690	Calomys fecundus
			1002691	Calomys frida
			1002695	Calomys mattevii
			1002696	Calomys miurus
3W9KZ	Loxodontomys pikumche	<	1002714	Loxodontomys micropus	16780 pikumch		461 microp
3W9KY	Loxodontomys micropus	<	1002714	Loxodontomys micropus	461 microp		16780 pikumch
PFTL	Calassomys apicalis	'=	1002682	Calassomys apicalis	15214 apical
6F3WD	Eligmodontia bolsonensis	'=	1002702	Eligmodontia bolsonensis	16868 bolsonens
6F3WF	Eligmodontia hirtipes	'=	1002704	Eligmodontia hirtipes	13035 hirtip
6F3WH	Eligmodontia moreni	'=	1002705	Eligmodontia moreni	8434 moren
6F3WK	Eligmodontia puerulus	'=	1002707	Eligmodontia puerulus	16872 puerul; 16870 tarapacens
6F48G	Eligmodontia dunaris	'=	1002703	Eligmodontia dunaris	16874 dunar
6F48H	Eligmodontia morgani	'=	1002706	Eligmodontia morgani	16876 morgan
6F48K	Eligmodontia typus	'=	1002708	Eligmodontia typus	10983 maric; 16628 typ
3F3K3	Galenomys garleppi	'=	1002709	Galenomys garleppii	16878 garlepp
3H8JN	Graomys edithae	'=	1002712	Graomys edithae	13715 edith
3H8JP	Graomys griseoflavus	>	1002713	Graomys griseoflavus	16906 griseoflau	8430 lockwood; 4255 med
3H8JP	Graomys griseoflavus	><	1002711	Graomys domorum	8430 lockwood	16906 griseoflau; 4255 med	16902 domor
3H8JP	Graomys griseoflavus	><	1002710	Graomys chacoensis	4255 med	16906 griseoflau; 8430 lockwood	4635 central
3H8JL	Graomys centralis	<	1002710	Graomys chacoensis	4635 central		4255 med
3H8JM	Graomys domorum	<	1002711	Graomys domorum	16902 domor		8430 lockwood
79CNN	Salinomys delicatus	'=	1002735	Salinomys delicatus	17268 delicat
54RCJ	Tapecomys primus	'=	1002736	Tapecomys primus	17364 prim
			1002737	Tapecomys wolffsohni
DPWD	Andalgalomys pearsoni	'=	1002678	Andalgalomys pearsoni	8673 pearson
DPWC	Andalgalomys olrogi	<	1002677	Andalgalomys olrogi	17514 olrog		8695 roig
66NGD	Andalgalomys roigi	<	1002677	Andalgalomys olrogi	8695 roig		17514 olrog
4CZXT	Paralomys gerbillus	'=	1002723	Phyllotis gerbillus	13543 gerbill
4HCZP	Phyllotis amicus	'=	1002716	Phyllotis amicus	17190 amic; 3030 maritim; 1893 montan
4HCZQ	Phyllotis andium	>	1002717	Phyllotis andium	17200 andi; 17192 fruticicol; 11254 melan	17198 stenops; 17194 tambor
4HCZQ	Phyllotis andium	>	1002732	Phyllotis stenops	17198 stenops; 17194 tambor	17200 andi; 17192 fruticicol; 11254 melan
4HCZT	Phyllotis bonariensis	'=	1002719	Phyllotis bonariensis	9137 bonariens
4HCZV	Phyllotis caprinus	'=	1002720	Phyllotis caprinus	17202 caprin
4HCZX	Phyllotis darwini	'=	1002721	Phyllotis darwinii	17032 darwin; 3245 fuluescens
4HCZZ	Phyllotis definitus	'=	1002722	Phyllotis definitus	17204 definit
4HD26	Phyllotis haggardi	'=	1002724	Phyllotis haggardi	17208 elegantul; 1233 fusc; 17210 haggard
4HD28	Phyllotis limatus	'=	1002725	Phyllotis limatus	17214 limat
4HD2F	Phyllotis osilae	>	1002727	Phyllotis nogalaris	17216 nogalar	2990 lutescens; 17218 osil; 7327 phae; 8454 tucuman
4HD2F	Phyllotis osilae	>	1002730	Phyllotis osilae	2990 lutescens; 17218 osil; 7327 phae	17216 nogalar; 8454 tucuman
4HD2F	Phyllotis osilae	>	1002733	Phyllotis tucumanus	8454 tucuman	2990 lutescens; 17216 nogalar; 17218 osil; 7327 phae
4HD2L	Phyllotis wolffsohni
4HD2M	Phyllotis xanthopygus	>	1002734	Phyllotis xanthopygus	17228 abrocodon; 2904 arenar; 17236 chilens; 17238 postical; 17240 xanthopyg	17230 oreigen; 17232 ricardul; 7501 uaccar; 17234 wolffhuegel
4HD2M	Phyllotis xanthopygus	>	1006542	Phyllotis vaccarum	17230 oreigen; 17232 ricardul; 7501 uaccar; 17234 wolffhuegel	17228 abrocodon; 2904 arenar; 17236 chilens; 17238 postical; 17240 xanthopyg
6VH7S	Phyllotis magister	'=	1002726	Phyllotis magister	12255 magister
6VH84	Phyllotis osgoodi	'=	1002729	Phyllotis osgoodi	5035 osgood
			1002715	Phyllotis alisosiensis
			1002718	Phyllotis anitae
			1006633	Phyllotis camiari
			1002728	Phyllotis occidens
			1002731	Phyllotis pearsoni
			1006580	Phyllotis pehuenche
794KX	Reithrodon auritus	'=	1002738	Reithrodon auritus	224 aurit
794L9	Reithrodon typicus	'=	1002740	Reithrodon typicus	7862 typic
			1002739	Reithrodon caurinus
4RZ7F	Rhagomys rufescens	'=	1002760	Rhagomys rufescens	1349 rufescens
6X65C	Rhagomys longilingua	'=	1002759	Rhagomys longilingua	17262 longilingu
			1006546	Rhagomys septentrionalis
7WVGN	Sigmodon alleni	'=	1002741	Sigmodon alleni	3738 allen; 3786 guerrerens; 17276 macdougall; 17286 macrodon; 3718 uulcan
7WVGP	Sigmodon arizonae	'=	1002743	Sigmodon arizonae	5527 arizon; 17292 cieneg; 1055 iackson; 2864 maior; 17294 plen
7WVGQ	Sigmodon fulviventer	'=	1002744	Sigmodon fulviventer	17046 fuluiuenter; 3407 goldman; 6713 melanot; 4973 minim; 17302 wood
7WVGR	Sigmodon hirsutus	'=	1002745	Sigmodon hirsutus	17304 austerul; 17306 boruc; 7169 chiriquens; 9812 grise; 10340 hirsut
7WVGS	Sigmodon hispidus	'=	1002746	Sigmodon hispidus	5833 alfred; 17314 berlandier; 3890 confin; 6387 eremic; 17332 exsput; 3088 floridan; 3534 hispid; 17338 insulicol; 17316 komarek; 8278 littoral; 398 pallid; 15922 sol; 17318 spadicipyg; 17330 uirginian
7WVGT	Sigmodon inopinatus	'=	1002747	Sigmodon inopinatus	14992 inopinat
7WVGV	Sigmodon leucotis	'=	1002748	Sigmodon leucotis	4477 alticol; 17342 amol; 5843 leucot
7WVGW	Sigmodon mascotensis	'=	1002749	Sigmodon mascotensis	3315 atrat; 17344 inexorat; 17348 ischyr; 17354 mascotens; 17350 obuelat; 17352 tonalens
7WVGX	Sigmodon ochrognathus	'=	1002750	Sigmodon ochrognathus	4561 bailey; 5357 madrens; 1895 montan; 17356 ochrognath
7WVGY	Sigmodon peruanus	'=	1002751	Sigmodon peruanus	8380 peruan
7WVGZ	Sigmodon planifrons	'=	1002752	Sigmodon planifrons	1835 minor; 3423 planifrons; 9691 setzer
7WVH2	Sigmodon toltecus	'=	1002753	Sigmodon toltecus	15996 furu; 11654 microdon; 4337 saturat; 5199 toltec
7WVH3	Sigmodon zanjonensis	'=	1002754	Sigmodon zanjonensis	17358 uill; 17360 zanionens
7WVH4	Sigmodon alstoni	'=	1002742	Sigmodon alstoni	10330 alston
69SPQ	Chilomys instans	'=	1002758	Chilomys instans	16716 instans
			1006660	Chilomys carapazi
			1002757	Chilomys fumeus
			1006661	Chilomys georgeledecii
			1006662	Chilomys neisi
			1006663	Chilomys percequilloi
			1006664	Chilomys weksleri
64ZJ8	Aepeomys lugens	'=	1002755	Aepeomys lugens	11086 lugens
64ZKB	Aepeomys reigi	'=	1002756	Aepeomys reigi	16842 reig
4SB7B	Rhipidomys austrinus	'=	1002762	Rhipidomys austrinus	3090 austrin
4SB7C	Rhipidomys caucensis	'=	1002764	Rhipidomys caucensis	11490 caucens
4SB7D	Rhipidomys couesi	'=	1002765	Rhipidomys couesi	7617 coues
4SB7F	Rhipidomys fulviventer	'=	1002767	Rhipidomys fulviventer	17048 fuluiuenter
4SB7G	Rhipidomys gardneri	'=	1002768	Rhipidomys gardneri	9181 gardner
4SB7H	Rhipidomys latimanus	'=	1002771	Rhipidomys latimanus	17058 latiman; 16274 scandens
4SB7J	Rhipidomys leucodactylus	'=	1002772	Rhipidomys leucodactylus	17062 leucodactyl
4SB7K	Rhipidomys macconnelli	'=	1002773	Rhipidomys macconnelli	11372 macconnell
4SB7L	Rhipidomys macrurus	'=	1002774	Rhipidomys macrurus	1407 macrur
4SB7M	Rhipidomys mastacalis	'=	1002775	Rhipidomys mastacalis	17064 mastacal
4SB7N	Rhipidomys modicus	'=	1002776	Rhipidomys modicus	4975 modic
4SB7P	Rhipidomys nitela	'=	1002777	Rhipidomys nitela	9706 nitel
4SB7Q	Rhipidomys ochrogaster	'=	1002778	Rhipidomys ochrogaster	17068 ochrogaster
4SB7S	Rhipidomys venezuelae	'=	1002782	Rhipidomys venezuelae	17070 uenezuel
4SB7T	Rhipidomys venustus	'=	1002783	Rhipidomys venustus	6237 uenust
6X4YB	Rhipidomys emiliae	'=	1002766	Rhipidomys emiliae	8993 emili
78SYB	Rhipidomys wetzeli	'=	1002784	Rhipidomys wetzeli	17074 wetzel
			1002761	Rhipidomys albujai
			1006665	Rhipidomys bezerrensis
			1006666	Rhipidomys caracolensis
			1002763	Rhipidomys cariri
			1002769	Rhipidomys ipukensis
			1002770	Rhipidomys itoan
			1006490	Rhipidomys ochoagrateroli
			1002779	Rhipidomys similis
			1002780	Rhipidomys tenuicauda
			1002781	Rhipidomys tribei
			1006771	Rhipidomys ybyrae
56JJV	Thomasomys apeco	'=	1002786	Thomasomys apeco	17368 apec
56JJW	Thomasomys aureus	'=	1002787	Thomasomys aureus	4521 aure
56JJX	Thomasomys baeops	'=	1002790	Thomasomys baeops	17370 baeops
56JJY	Thomasomys bombycinus	'=	1002791	Thomasomys bombycinus	7001 bombycin
56JJZ	Thomasomys caudivarius	'=	1002792	Thomasomys caudivarius	17372 caudiuar
56JK2	Thomasomys cinereiventer	'=	1002793	Thomasomys cinereiventer	17374 cinereiuenter
56JK3	Thomasomys cinereus	'=	1002794	Thomasomys cinereus	4699 cinere
56JK4	Thomasomys cinnameus	'=	1002795	Thomasomys cinnameus	17376 cinname
56JK5	Thomasomys daphne	'=	1002797	Thomasomys daphne	17378 daphn
56JK6	Thomasomys eleusis	'=	1002799	Thomasomys eleusis	17380 eleus
56JK7	Thomasomys erro	'=	1002801	Thomasomys erro	17382 err
56JK8	Thomasomys gracilis	'=	1002803	Thomasomys gracilis	1679 gracil
56JK9	Thomasomys hudsoni	'=	1002804	Thomasomys hudsoni	10907 hudson
56JKB	Thomasomys incanus	'=	1002806	Thomasomys incanus	17384 incan
56JKC	Thomasomys ischyrus	'=	1002807	Thomasomys ischyrus	17346 ischyr
56JKF	Thomasomys ladewi	'=	1002809	Thomasomys ladewi	17392 ladew
56JKG	Thomasomys laniger	'=	1002810	Thomasomys laniger	8358 laniger
56JKH	Thomasomys macrotis	'=	1002811	Thomasomys macrotis	4215 macrot
56JKJ	Thomasomys monochromos	'=	1002812	Thomasomys monochromos	17394 monochrom
56JKK	Thomasomys niveipes	'=	1002814	Thomasomys niveipes	17396 niueip
56JKL	Thomasomys notatus	'=	1002815	Thomasomys notatus	9986 notat
56JKM	Thomasomys onkiro	'=	1002816	Thomasomys onkiro	17398 onkir
56JKN	Thomasomys oreas	'=	1002817	Thomasomys oreas	11000 ore
56JKP	Thomasomys paramorum	'=	1002818	Thomasomys paramorum	17400 paramor
56JKQ	Thomasomys popayanus	'=	1002819	Thomasomys popayanus	17402 popayan
56JKR	Thomasomys praetor	'=	1002820	Thomasomys praetor	15504 praetor
56JKS	Thomasomys pyrrhonotus	'=	1002822	Thomasomys pyrrhonotus	17404 pyrrhonot
56JKV	Thomasomys silvestris	'=	1002825	Thomasomys silvestris	17416 siluestr
56JKW	Thomasomys taczanowskii	'=	1002826	Thomasomys taczanowskii	8825 taczanowsk
56JKX	Thomasomys ucucha	'=	1002827	Thomasomys ucucha	17420 ucuch
56JKY	Thomasomys vestitus	'=	1002828	Thomasomys vestitus	7605 uestit
7BWFP	Thomasomys hylophilus	'=	1002805	Thomasomys hylophilus	17422 hylophil
7BWFQ	Thomasomys rosalinda	'=	1002823	Thomasomys rosalinda	13569 rosalind
7C8FP	Thomasomys kalinowskii	'=	1002808	Thomasomys kalinowskii	7673 kalinowsk
			1002785	Thomasomys andersoni
			1006584	Thomasomys antoniobracki
			1002788	Thomasomys auricularis
			1002789	Thomasomys australis
			1006667	Thomasomys burneoi
			1002796	Thomasomys contradictus
			1002798	Thomasomys dispar
			1002800	Thomasomys emeritus
			1002802	Thomasomys fumeus
			1006772	Thomasomys lojapiuranus
			1002813	Thomasomys nicefori
			1006773	Thomasomys pagaibambensis
			1006550	Thomasomys pardignasi
			1002821	Thomasomys princeps
			1002824	Thomasomys salazari
			1006774	Thomasomys shallqukucha
56JKT	Thomasomys rhoadsi	<	1002829	Thomasomys vulcani	17408 rhoads		3702 uulcan
56JKZ	Thomasomys vulcani	<	1002829	Thomasomys vulcani	3702 uulcan		17408 rhoads
3QS77	Juliomys ossitenuis	'=	1002509	Juliomys ossitenuis	16766 ossitenu
3QS78	Juliomys pictipes	'=	1002510	Juliomys pictipes	16768 pictip
3QS79	Juliomys rimofrons	'=	1002511	Juliomys rimofrons	16770 rimofrons
			1002512	Juliomys ximenezi
4FM3D	Phaenomys ferrugineus	'=	1002830	Phaenomys ferrugineus	2063 ferrugine
5BYM6	Wiedomys pyrrhorhinos	'=	1002832	Wiedomys pyrrhorinos	17428 pyrrhorhin
			1002831	Wiedomys cerradensis
5BZ4K	Wilfredomys oenax	'=	1002833	Wilfredomys oenax	17430 oenax
H3SY	Arvicola amphibius	><	1002037	Arvicola amphibius	17558 abrukens; 8334 american; 17566 amphib; 17554 briganti; 9637 caucasic; 17560 cubanens; 17552 diukou; 2077 ferrugine; 10989 hinton; 12285 iacutens; 17536 korabens; 17556 kurusch; 17538 kuznetzou; 7421 meridional; 739 nigricans; 17542 obens; 9657 ogneu; 17550 ret; 17546 scythic; 9661 tanaitic; 14805 tataric; 17528 terrestr; 13053 turou; 11452 uariabil; 16344 uolgens	6773 fuliginos; 9471 italic; 1827 minor; 17548 musignan; 9497 persic	17522 argentoratens; 10953 castane; 17520 exit; 2725 monticol; 4022 niger; 17524 scherman
H3SY	Arvicola amphibius	>	1002038	Arvicola italicus	6773 fuliginos; 9471 italic; 1827 minor; 17548 musignan	17558 abrukens; 8334 american; 17566 amphib; 17554 briganti; 9637 caucasic; 17560 cubanens; 17552 diukou; 2077 ferrugine; 10989 hinton; 12285 iacutens; 17536 korabens; 17556 kurusch; 17538 kuznetzou; 7421 meridional; 739 nigricans; 17542 obens; 9657 ogneu; 9497 persic; 17550 ret; 17546 scythic; 9661 tanaitic; 14805 tataric; 17528 terrestr; 13053 turou; 11452 uariabil; 16344 uolgens
H3SY	Arvicola amphibius	>	1002040	Arvicola persicus	9497 persic	17558 abrukens; 8334 american; 17566 amphib; 17554 briganti; 9637 caucasic; 17560 cubanens; 17552 diukou; 2077 ferrugine; 6773 fuliginos; 10989 hinton; 12285 iacutens; 9471 italic; 17536 korabens; 17556 kurusch; 17538 kuznetzou; 7421 meridional; 1827 minor; 17548 musignan; 739 nigricans; 17542 obens; 9657 ogneu; 17550 ret; 17546 scythic; 9661 tanaitic; 14805 tataric; 17528 terrestr; 13053 turou; …
H3VC	Arvicola sapidus	'=	1002041	Arvicola sapidus	17572 sapid; 17570 tenebric
5W47G	Arvicola scherman	<	1002037	Arvicola amphibius	17522 argentoratens; 10953 castane; 17520 exit; 2725 monticol; 4022 niger; 17524 scherman		17558 abrukens; 8334 american; 17566 amphib; 17554 briganti; 9637 caucasic; 17560 cubanens; 17552 diukou; 2077 ferrugine; 10989 hinton; 12285 iacutens; 17536 korabens; 17556 kurusch; 17538 kuznetzou; 7421 meridional; 739 nigricans; 17542 obens; 9657 ogneu; 17550 ret; 17546 scythic; 9661 tanaitic; 14805 tataric; 17528 terrestr; 13053 turou; 11452 uariabil; 16344 uolgens
RJ9V	Caryomys eva	'=	1002159	Caryomys eva	17574 eu
RJ9W	Caryomys inez	'=	1002160	Caryomys inez	17582 inez
6FLMX	Eothenomys olitor
6FLN2	Eothenomys chinensis
6FLN9	Eothenomys proditor
6FLP3	Eothenomys wardi
6FLMT	Eothenomys custos	'=	1002176	Anteliomys custos	17620 rubel
			1002174	Anteliomys chinensis
			1002185	Anteliomys olitor
			1002186	Anteliomys proditor
			1002189	Anteliomys wardi
			1002179	Anteliomys hintoni
			1002188	Anteliomys tarquinius
6FLN7	Eothenomys melanogaster	><	1002177	Eothenomys eleusis	17632 libonot	17634 kano; 9956 melanogaster	16904 cachin; 3888 confin; 17624 fidel; 17626 milet
6FLN7	Eothenomys melanogaster	>	1002175	Eothenomys colurnus	17634 kano	17632 libonot; 9956 melanogaster
6FLN7	Eothenomys melanogaster	>	1002183	Eothenomys melanogaster	9956 melanogaster	17634 kano; 17632 libonot
6FLMQ	Eothenomys cachinus	<	1002177	Eothenomys eleusis	16904 cachin; 3888 confin		17624 fidel; 17632 libonot; 17626 milet
6FLN6	Eothenomys miletus	<	1002177	Eothenomys eleusis	17624 fidel; 17626 milet		16904 cachin; 3888 confin; 17632 libonot
454Q6	Myodes imaizumii
454QB	Myodes regulus
454QC	Myodes rex
454QD	Myodes rufocanus	>	1002170	Craseomys rufocanus	18208 bargusinens	18210 yesomontan
454QD	Myodes rufocanus	><	1002166	Clethrionomys rutilus	18210 yesomontan	18208 bargusinens	6261 albiuenter; 18220 dorogostaisk; 3972 glacial; 5735 platycephal; 13647 rossic; 11686 rutil; 18222 tugarinou; 16494 uralens; 18224 washburn; 15186 watson
454QF	Myodes shanseius
454QG	Myodes smithii
454PY	Myodes californicus	'=	1002161	Clethrionomys californicus	5491 californic
454PZ	Myodes centralis	'=	1002162	Clethrionomys centralis	4667 central
454Q3	Myodes gapperi	'=	1002163	Clethrionomys gapperi	6977 arizonens; 11900 cascadens; 18186 gapper; 18178 gaspean; 18182 gaut; 10909 hudson; 15464 maur; 6903 pallescens; 17702 paludicol; 1367 rufescens; 9563 rupicol; 15918 sol; 18184 stikinens; 18180 uintaens
454Q4	Myodes glareolus	'=	1002164	Clethrionomys glareolus	18192 glareol; 18190 insulaebell
743QT	Myodes rutilus	<	1002166	Clethrionomys rutilus	6261 albiuenter; 18220 dorogostaisk; 3972 glacial; 5735 platycephal; 13647 rossic; 11686 rutil; 18222 tugarinou; 16494 uralens; 18224 washburn; 15186 watson		18210 yesomontan
454PW	Myodes andersoni	'=	1002167	Craseomys andersoni	18170 niigat
			1002168	Craseomys regulus
			1002172	Craseomys smithii
			1002169	Craseomys rex
7QLGD	Alticola olchonensis	'=	1002152	Alticola olchonensis	18312 olchonens
7QLGB	Alticola lemminus	'=	1002158	Alticola lemminus	17254 lemmin
7QLGC	Alticola macrotis	'=	1002165	Alticola macrotis	11278 altaic; 4201 macrot; 12875 uinogradou
7QLFY	Alticola albicaudus	'=	1002148	Alticola albicauda	18282 acmae; 9047 albicaud
7QLFZ	Alticola argentatus	>	1002149	Alticola argentatus	16944 argentat; 1693 gracil; 13527 longicaud; 6489 phasm; 18286 rosanou; 18288 shnitnikou; 3231 sublute; 2435 uillos; 18284 worthington	18290 lahul
7QLFZ	Alticola argentatus	><	1002153	Alticola roylei	18290 lahul	16944 argentat; 1693 gracil; 13527 longicaud; 6489 phasm; 18286 rosanou; 18288 shnitnikou; 3231 sublute; 2435 uillos; 18284 worthington	18294 caut; 18296 royle
7QLG2	Alticola barakshin	'=	1002150	Alticola barakshin	18292 barakshin
7QLG3	Alticola montosa	'=	1002151	Alticola montosus	18102 montos
7QLG5	Alticola semicanus	'=	1002154	Alticola semicanus	3764 allen; 18298 semican
7QLG7	Alticola stoliczkanus	'=	1002155	Alticola stoliczkanus	18302 stoliczkan; 18300 strachey
7QLG9	Alticola tuvinicus	'=	1002157	Alticola tuvinicus	7335 tuuinic
7QLG4	Alticola roylei	<	1002153	Alticola roylei	18294 caut; 18296 royle		18290 lahul
7QLGF	Alticola strelzowi	'=	1002156	Alticola strelzovi	18314 strelzow
			1006656	Alticola kohistanicus
			1006657	Alticola parvidens
6CTR5	Dicrostonyx hudsonius	'=	1002126	Dicrostonyx hudsonius	10905 hudson
6D5R5	Dicrostonyx nelsoni	'=	1002127	Dicrostonyx nelsoni	15670 exsul; 3796 nelson; 78 peninsul
6D62T	Dicrostonyx nunatakensis	'=	1002128	Dicrostonyx nunatakensis	17616 nunatakens
6D635	Dicrostonyx richardsoni	'=	1002129	Dicrostonyx richardsoni	5897 richardson
6D636	Dicrostonyx unalascensis	'=	1002131	Dicrostonyx unalascensis	16254 steuenson; 17618 unalascens
35TZZ	Dicrostonyx groenlandicus	<	1002125	Dicrostonyx groenlandicus	13121 alascens; 7057 clar; 17606 groenlandic; 17602 kilangmiutak; 17600 lent; 12489 rubricat		12871 uinogradou
6CTQV	Dicrostonyx vinogradovi	<	1002125	Dicrostonyx groenlandicus	12871 uinogradou		13121 alascens; 7057 clar; 17606 groenlandic; 17602 kilangmiutak; 17600 lent; 12489 rubricat
6D5R6	Dicrostonyx torquatus	'=	1002130	Dicrostonyx torquatus	17614 chionopa; 8741 torquat
			1002133	Bramus fuscocapillus
			1002134	Bramus lutescens
6FJNP	Eolagurus przewalskii	'=	1002138	Eolagurus przewalskii	13317 przewalsk
6FJNQ	Eolagurus luteus	'=	1002137	Eolagurus luteus	13087 lute
3RXYX	Lagurus lagurus	'=	1002139	Lagurus lagurus	18166 abacanic; 12923 altor; 18168 lagur; 17664 migrator; 5805 occidental
3T4QM	Lemmus amurensis	>	1006710	Lemmus amurensis	256 amurens	1655 chrysogaster; 6685 flauescens; 9659 ogneu; 17654 xanthotrich
3T4QM	Lemmus amurensis	><	1006571	Lemmus nigripes	1655 chrysogaster; 6685 flauescens; 17654 xanthotrich	256 amurens; 9659 ogneu	13119 alascens; 17666 harrold; 17674 minuscul; 10726 nigrip; 14081 paul; 10875 yukonens
3T4QM	Lemmus amurensis	><	1006711	Lemmus novosibiricus	9659 ogneu	256 amurens; 1655 chrysogaster; 6685 flauescens; 17654 xanthotrich	17662 nouosibiric; 17658 portenko
3T4QV	Lemmus lemmus	'=	1002141	Lemmus lemmus	12111 boreal; 17656 lemm; 12815 noruegic
3T4R9	Lemmus sibiricus	><	1006571	Lemmus nigripes	14081 paul	11774 bunge; 17662 nouosibiric; 17540 obens; 11842 sibiric	13119 alascens; 1655 chrysogaster; 6685 flauescens; 17666 harrold; 17674 minuscul; 10726 nigrip; 17654 xanthotrich; 10875 yukonens
3T4R9	Lemmus sibiricus	>	1006712	Lemmus sibiricus	11774 bunge; 17540 obens; 11842 sibiric	17662 nouosibiric; 14081 paul
3T4R9	Lemmus sibiricus	><	1006711	Lemmus novosibiricus	17662 nouosibiric	11774 bunge; 17540 obens; 14081 paul; 11842 sibiric	9659 ogneu; 17658 portenko
6P8RJ	Lemmus trimucronatus	>	1002144	Lemmus trimucronatus	17678 phaiocephal; 17680 trimucronat	13119 alascens; 17666 harrold; 17674 minuscul; 10726 nigrip; 10875 yukonens
6P8RJ	Lemmus trimucronatus	><	1006571	Lemmus nigripes	13119 alascens; 17666 harrold; 17674 minuscul; 10726 nigrip; 10875 yukonens	17678 phaiocephal; 17680 trimucronat	1655 chrysogaster; 6685 flauescens; 14081 paul; 17654 xanthotrich
3T4R6	Lemmus portenkoi	<	1006711	Lemmus novosibiricus	17658 portenko		17662 nouosibiric; 9659 ogneu
455NB	Myopus schisticolor	'=	1002145	Myopus schisticolor	18106 middendorf; 3325 morul; 18110 saianic; 18112 schisticolor; 18108 thayer; 12883 uinogradou
7WYF9	Synaptomys borealis	'=	1002146	Mictomys borealis	17968 innuit
7WYFB	Synaptomys cooperi	'=	1002147	Synaptomys cooperi	12137 cooper; 18260 fatu; 18262 helalet; 18268 kentuck; 18270 palud; 6739 relict; 4339 saturat; 18266 stone
5XTHW	Chionomys roberti	'=	1002045	Chionomys roberti	3048 personat; 9227 robert
5XTJ4	Chionomys gud	'=	1002042	Chionomys gud	17586 gud; 17584 neniukou
			1002043	Chionomys lasistanius
5Y5J4	Chionomys nivalis	'=	1002044	Chionomys nivalis	17596 niual; 14643 wagner
			1006652	Chionomys stekolnikovi
3NNQ7	Hyperacrius fertilis	'=	1002190	Hyperacrius fertilis	17636 fertil
3NNQ8	Hyperacrius wynnei	'=	1002191	Hyperacrius wynnei	17638 wynne
6P3GJ	Lasiopodomys brandtii	'=	1002046	Lasiopodomys brandtii	17648 brandt
3SFTW	Lasiopodomys mandarinus	'=	1002048	Lasiopodomys mandarinus	17642 mandarin
6P8RM	Lemmiscus curtatus	'=	1002050	Lemmiscus curtatus	4755 curtat; 4901 leuidens; 17652 orbit
7VV8K	Microtus brachycercus	'=	1002056	Microtus brachycercus	17778 brachycerc
7VV8L	Microtus daghestanicus	'=	1002062	Microtus daghestanicus	9643 daghestanic; 5429 intermed; 17780 nasarou
7VV8M	Microtus duodecimcostatus	'=	1002066	Microtus duodecimcostatus	17782 duodecimcostat
7VV8N	Microtus felteni	'=	1002068	Microtus felteni	17788 felten
7VV8P	Microtus gerbei	'=	1002069	Microtus pyrenaicus	17790 gerbe
7VV8R	Microtus lusitanicus	'=	1002080	Microtus lusitanicus	9710 lusitanic; 13599 mari
7VV8S	Microtus majori	'=	1002082	Microtus majori	17798 colchic; 2794 maior; 17794 rubelian; 12877 uinogradou
7VV8T	Microtus multiplex	'=	1002087	Microtus multiplex	17800 lepontic; 17802 multiplex
7VV8V	Microtus savii	'=	1002101	Microtus savii	13745 sau
7VV8W	Microtus schelkovnikovi	'=	1002102	Microtus schelkovnikovi	17804 schelkounikou
7VV8X	Microtus subterraneus	'=	1002104	Microtus subterraneus	17826 subterrane
7VV8Y	Microtus thomasi	'=	1002106	Microtus thomasi	961 thomas
7VV7M	Microtus agrestis	>	1002053	Microtus agrestis	4051 agrest; 17832 arctur; 17840 esti; 15672 exsul; 17844 fion; 14507 insul; 17846 luch; 17848 mial; 17850 mongol; 17856 tridentin	17858 orioec; 17852 pannonic; 17854 punct; 17822 wettstein
7VV7M	Microtus agrestis	>	1002077	Microtus lavernedii	17858 orioec; 17852 pannonic; 17854 punct; 17822 wettstein	4051 agrest; 17832 arctur; 17840 esti; 15672 exsul; 17844 fion; 14507 insul; 17846 luch; 17848 mial; 17850 mongol; 17856 tridentin
			1002100	Microtus rozianus
7VV7N	Microtus anatolicus
7VV7P	Microtus arvalis	><	1002055	Microtus arvalis	17164 angular; 3361 arual; 17864 asturian; 17876 calyps; 17878 cimbric; 17882 hawelk; 17884 incognit; 13737 meridian; 17868 orcadens; 17894 ronaldshaiens; 17896 sandayens; 17870 sarn; 17530 terrestr; 17898 westr	2916 breuirostr; 17880 gudauric; 17866 hyrcan; 17886 iphigeni; 17888 khorkoutens; 17890 macrocran; 6029 obscur; 306 transcaucasic; 17892 transuralens	4173 leu
7VV7P	Microtus arvalis	>	1002089	Microtus mystacinus	17866 hyrcan; 17888 khorkoutens	17164 angular; 3361 arual; 17864 asturian; 2916 breuirostr; 17876 calyps; 17878 cimbric; 17880 gudauric; 17882 hawelk; 17884 incognit; 17886 iphigeni; 17890 macrocran; 13737 meridian; 6029 obscur; 17868 orcadens; 17894 ronaldshaiens; 17896 sandayens; 17870 sarn; 17530 terrestr; 306 transcaucasic; 17892 transuralens; 17898 westr
7VV7P	Microtus arvalis	>	1002092	Microtus obscurus	2916 breuirostr; 17880 gudauric; 17886 iphigeni; 17890 macrocran; 6029 obscur; 306 transcaucasic; 17892 transuralens	17164 angular; 3361 arual; 17864 asturian; 17876 calyps; 17878 cimbric; 17882 hawelk; 17866 hyrcan; 17884 incognit; 17888 khorkoutens; 13737 meridian; 17868 orcadens; 17894 ronaldshaiens; 17896 sandayens; 17870 sarn; 17530 terrestr; 17898 westr
7VV7S	Microtus guentheri	>	1002088	Microtus mustersi	17808 musters	17918 guenther; 17908 harting; 17910 lyd; 17912 philistin; 17914 sheuket
7VV7S	Microtus guentheri	>	1002072	Microtus hartingi	17908 harting; 17910 lyd; 17914 sheuket	17918 guenther; 17808 musters; 17912 philistin
7VV7S	Microtus guentheri	>	1002071	Microtus guentheri	17918 guenther; 17912 philistin	17908 harting; 17910 lyd; 17808 musters; 17914 sheuket
7VV7T	Microtus ilaeus	'=	1002073	Microtus ilaeus	17922 ilae; 17920 kirgisor
7VV7V	Microtus irani	'=	1002074	Microtus irani	17924 iran
7VV7W	Microtus levis	>	1006654	Microtus rossiaemeridionalis	17930 muhlis; 6735 relict; 17928 rossiaemeridional	4173 leu
7VV7W	Microtus levis	><	1002055	Microtus arvalis	4173 leu	17930 muhlis; 6735 relict; 17928 rossiaemeridional	17164 angular; 3361 arual; 17864 asturian; 17876 calyps; 17878 cimbric; 17882 hawelk; 17884 incognit; 13737 meridian; 17868 orcadens; 17894 ronaldshaiens; 17896 sandayens; 17870 sarn; 17530 terrestr; 17898 westr
7VV7X	Microtus paradoxus	'=	1002095	Microtus paradoxus	6447 paradox
7VV7Z	Microtus schidlovskii	>	1006655	Microtus schidlovskii	17936 schidlousk	17796 colchic; 17934 goriens
7VV7Z	Microtus schidlovskii	><	1002103	Microtus socialis	17796 colchic; 17934 goriens	17936 schidlousk	14465 binominat; 17938 graues; 585 paru; 14403 social
7VV83	Microtus tatricus	'=	1002105	Microtus tatricus	12823 tatric
7VV84	Microtus transcaspicus	>	1002076	Microtus kermanensis	17940 kermanens	17942 transcaspic
7VV84	Microtus transcaspicus	>	1002108	Microtus transcaspicus	17942 transcaspic	17940 kermanens
7VV7Q	Microtus cabrerae	'=	1002058	Microtus cabrerae	17900 cabrer; 13981 dentat
7VV77	Microtus clarkei
7VV78	Microtus evoronensis
7VV79	Microtus fortis
7VV7B	Microtus kikuchii
7VV7C	Microtus limnophilus
7VV7D	Microtus maximowiczii
7VV7F	Microtus middendorffi
7VV7G	Microtus mongolicus
7VV7H	Microtus montebelli
7VV7J	Microtus mujanensis
7VV7K	Microtus oeconomus
7VV7L	Microtus sachalinensis
7VV8H	Microtus gregalis	'=	1002047	Stenocranius gregalis	18098 buturlin; 18100 kossogolic; 2858 maior
			1002049	Stenocranius raddei
46GB2	Neodon leucurus	'=	1002115	Neodon leucurus	11702 leucur
46GB3	Neodon linzhiensis	'=	1002116	Neodon linzhiensis	18116 linzhiens
46GB4	Neodon sikimensis
6RVVB	Neodon irene	'=	1002114	Neodon irene	18118 iren
73W7C	Neodon forresti	'=	1002112	Neodon forresti	12002 forrest
747VC	Neodon fuscus	'=	1002113	Neodon fuscus	1199 fusc
			1006713	Neodon bershulaensis
			1006714	Neodon bomiensis
			1006715	Neodon chayuensis
			1002111	Neodon clarkei
			1006716	Neodon liaoruii
			1002117	Neodon medogensis
			1006717	Neodon namchabarwaensis
			1002118	Neodon nepalensis
			1002119	Neodon nyalamensis
			1006718	Neodon shergylaensis
			1002120	Neodon sikimensis
4MQLV	Proedromys bedfordi	'=	1002121	Proedromys bedfordi	18246 bedford
5BP7T	Volemys millicens	'=	1002123	Volemys millicens	18280 millicens
7G4ZD	Volemys musseri	'=	1002124	Volemys musseri	15834 musser
			1006515	Alexandromys alpinus
			1002025	Alexandromys evoronensis
			1002026	Alexandromys fortis
			1002030	Alexandromys maximowiczii
			1002031	Alexandromys middendorffii
			1002032	Alexandromys mongolicus
			1002034	Alexandromys mujanensis
			1002036	Alexandromys sachalinensis
			1002027	Alexandromys shantaricus
			1002028	Alexandromys kikuchii
			1002029	Alexandromys limnophilus
			1002035	Alexandromys oeconomus
LZXP	Blanfordimys afghanus
LZXQ	Blanfordimys bucharensis
LZXS	Blanfordimys juldaschi	'=	1002075	Microtus yuldaschi	12601 carruthers; 18132 pamirens
			1002052	Microtus afghanus
			1002057	Microtus bucharensis
4399K	Microtus californicus	'=	1002059	Microtus californicus	17712 aequiuocat; 17688 aestuarin; 5467 californic; 17690 constrict; 5305 exim; 12076 grinnell; 17714 halophil; 17716 huperuthr; 12080 kernens; 17696 maripos; 6101 mohauens; 3349 neglect; 17704 paludicol; 17706 perplexabil; 17710 sanctidieg; 17718 sanpabloens; 17686 scirpens; 6225 stephens; 12056 uallicol
4399Q	Microtus chrotorrhinus	'=	1002061	Microtus chrotorrhinus	7319 carolinens; 17722 chrotorrhin; 4301 rau
439BP	Microtus mexicanus	>	1002085	Microtus mogollonensis	4831 guadalupens; 4777 hualpaiens; 11558 mogollonens; 17726 nauah	17054 fuluiuenter; 17730 fundat; 5353 madrens; 6819 mexican; 17732 neueri; 17736 salu; 3225 subsim
439BP	Microtus mexicanus	>	1002083	Microtus mexicanus	17054 fuluiuenter; 17730 fundat; 5353 madrens; 6819 mexican; 17732 neueri; 17736 salu; 3225 subsim	4831 guadalupens; 4777 hualpaiens; 11558 mogollonens; 17726 nauah
439D9	Microtus richardsoni	'=	1002099	Microtus richardsoni	17740 myllodont; 17738 principal; 5891 richardson
6RJSF	Microtus guatemalensis	'=	1002070	Microtus guatemalensis	17742 guatemalens
6RJTX	Microtus longicaudus	'=	1002079	Microtus longicaudus	17750 abdit; 17756 angust; 3181 angusticeps; 4565 bailey; 6357 bernardin; 17746 coronar; 12949 hall; 17390 incan; 4881 lat; 8274 littoral; 13519 longicaud; 1415 macrur; 8821 sierr; 15412 uelleros
73JTV	Microtus xanthognathus	'=	1002110	Microtus xanthognathus	17774 xanthognath
73JTW	Microtus umbrosus	'=	1002109	Microtus umbrosus	12010 umbros
7VV8C	Microtus ochrogaster	'=	1002093	Microtus ochrogaster	11214 ludouician; 17066 ochrogaster; 11152 simil; 4359 taylor
7VV8D	Microtus oaxacensis	'=	1002091	Microtus oaxacensis	10919 oaxacens
7VV8F	Microtus pinetorum	'=	1002097	Microtus pinetorum	13335 auricular; 15544 nemoral; 2756 paruul; 4043 pinetor
7VV8G	Microtus quasiater	'=	1002098	Microtus quasiater	17952 quasiater
7VV86	Microtus canicaudus	'=	1002060	Microtus canicaudus	12062 canicaud
7VV87	Microtus montanus	'=	1002086	Microtus montanus	18022 amos; 6979 arizonens; 6527 canescens; 4097 cary; 18024 codiens; 18016 dutcher; 18026 fucos; 18028 fus; 465 microp; 1847 montan; 5241 neuadens; 6287 nex; 18032 pratincol; 18020 riuular; 18034 undos; 18018 yosemit; 6207 zygomatic
7VV88	Microtus oregoni	'=	1002094	Microtus oregoni	12179 adocet; 18046 baird; 7043 cantwell; 18054 moros; 3942 oregon; 18056 serpens
7VV89	Microtus pennsylvanicus	><	1002096	Microtus pennsylvanicus	7269 acadic; 18070 copeland; 5293 enix; 18064 fontigen; 5635 insular; 13085 labrador; 18074 magdalenens; 5025 nesophil; 11172 pennsyluanic; 18066 prouect; 18092 shattuck	18060 admiralti; 3856 alcorn; 18062 aphorodem; 11300 arctic; 18084 chihuahuens; 18086 dukecampbell; 18088 finit; 18072 funebr; 18068 kincaid; 18078 pullat; 5137 rubid; 18080 tananaens; 18090 uligocol; 18082 wahem	17996 brewer
7VV89	Microtus pennsylvanicus	>	1002064	Microtus drummondii	18060 admiralti; 3856 alcorn; 18062 aphorodem; 11300 arctic; 18084 chihuahuens; 18088 finit; 18072 funebr; 18068 kincaid; 18078 pullat; 5137 rubid; 18080 tananaens; 18090 uligocol; 18082 wahem	7269 acadic; 18070 copeland; 18086 dukecampbell; 5293 enix; 18064 fontigen; 5635 insular; 13085 labrador; 18074 magdalenens; 5025 nesophil; 11172 pennsyluanic; 18066 prouect; 18092 shattuck
7VV89	Microtus pennsylvanicus	>	1002065	Microtus dukecampbelli	18086 dukecampbell	7269 acadic; 18060 admiralti; 3856 alcorn; 18062 aphorodem; 11300 arctic; 18084 chihuahuens; 18070 copeland; 5293 enix; 18088 finit; 18064 fontigen; 18072 funebr; 5635 insular; 18068 kincaid; 13085 labrador; 18074 magdalenens; 5025 nesophil; 11172 pennsyluanic; 18066 prouect; 18078 pullat; 5137 rubid; 18092 shattuck; 18080 tananaens; 18090 uligocol; 18082 wahem
7VV8B	Microtus townsendii	'=	1002107	Microtus townsendii	2657 cowan; 18094 cumming; 7063 laing; 18096 puget; 5265 townsend
7VV85	Microtus breweri	<	1002096	Microtus pennsylvanicus	17996 brewer		7269 acadic; 18070 copeland; 5293 enix; 18064 fontigen; 5635 insular; 13085 labrador; 18074 magdalenens; 5025 nesophil; 11172 pennsyluanic; 18066 prouect; 18092 shattuck
6RK69	Microtus miurus	<	1002051	Microtus abbreviatus	4073 anderson; 17768 cantator; 16686 miur; 17770 murie; 11006 ore; 17772 paneak		17682 abbreuiat; 4151 fisher
4398P	Microtus abbreviatus	<	1002051	Microtus abbreviatus	17682 abbreuiat; 4151 fisher		4073 anderson; 17768 cantator; 16686 miur; 17770 murie; 11006 ore; 17772 paneak
			1002054	Microtus anatolicus
7VV7R	Microtus dogramacii	<	1002063	Microtus dogramacii	17906 dogramac		17932 qazuinens
7VV7Y	Microtus qazvinensis	<	1002063	Microtus dogramacii	17932 qazuinens		17906 dogramac
7VV82	Microtus socialis	<	1002103	Microtus socialis	14465 binominat; 17938 graues; 585 paru; 14403 social		17796 colchic; 17934 goriens
			1006653	Microtus fingeri
7VV8J	Microtus bavaricus	<	1002078	Microtus liechtensteini	17776 bauaric		17792 liechtenstein
7VV8Q	Microtus liechtensteini	<	1002078	Microtus liechtensteini	17792 liechtenstein		17776 bauaric
			1002090	Microtus nebrodensis
			1002122	Mictomicrotus liangshanensis
46H8X	Neofiber alleni	'=	1002192	Neofiber alleni	3736 allen; 18120 apalachicol; 18122 exorist; 3606 nigrescens; 18124 struix
49JSC	Ondatra zibethicus	'=	1002193	Ondatra zibethicus	8340 american; 18230 bernard; 3405 goldman; 18226 ripens; 18232 zibethic
3683S	Dinaromys bogdanovi	'=	1002199	Dinaromys bogdanovi	13757 bogdanou
			1006658	Dinaromys longipedis
G6MF	Arborimus albipes	'=	1002194	Arborimus albipes	753 albip
G6MG	Arborimus longicaudus	'=	1002195	Arborimus longicaudus	13521 longicaud
G6MH	Arborimus pomo	'=	1002196	Arborimus pomo	18128 pom
4G2MX	Phenacomys intermedius	'=	1002197	Phenacomys intermedius	5837 cels; 18234 constable; 5371 intermed; 7065 laing; 4179 leu; 9824 olympic; 18236 oramont; 17480 orophil; 5819 preble; 693 true
4G2N8	Phenacomys ungava	'=	1002198	Phenacomys ungava	16366 celat; 8312 crass; 17060 latiman; 18240 mackenz; 18244 soper; 18176 ungau
4MSRV	Prometheomys schaposchnikowi	'=	1002200	Prometheomys schaposchnikowi	18258 schaposchnikow
6BH2F	Cricetulus kamensis
ZFX3	Cricetulus alticola
ZFX7	Cricetulus barabensis	'=	1002204	Cricetulus barabensis	17562 barabens; 2079 ferrugine; 14429 fumat; 9790 grise; 18324 manchuric; 12931 mongolic; 6027 obscur
ZFXH	Cricetulus longicaudatus	'=	1002205	Cricetulus longicaudatus	4071 anderson; 18328 dichroot; 18326 griseiuentr; 2681 longicaudat; 3604 nigrescens
ZFXK	Cricetulus migratorius
ZFXQ	Cricetulus sokolovi	'=	1002206	Cricetulus sokolovi	18332 sokolou
ZFXR	Cricetus cricetus	'=	1002207	Cricetus cricetus	519 alb; 6523 canescens; 18350 cricet; 18340 frumentar; 18334 fuscidors; 18336 latycran; 18344 nehring; 4024 niger; 4026 niger; 18348 polychrom; 1369 rufescens; 18338 stauropolic; 16496 tauric; 14683 tomens; 3265 uar; 9479 uulgar
4237W	Mesocricetus auratus	'=	1002208	Mesocricetus auratus	16572 aurat
4237Y	Mesocricetus brandti	'=	1002209	Mesocricetus brandti	17650 brandt; 18352 koenig
42383	Mesocricetus newtoni	'=	1002210	Mesocricetus newtoni	18356 newton
42385	Mesocricetus raddei	'=	1002211	Mesocricetus raddei	18364 auaric; 18358 nigricul; 14667 radde
68Y6V	Cansumys canus	'=	1002203	Cansumys canus	4591 can
4GK8X	Phodopus campbelli	'=	1002213	Phodopus campbelli	18370 campbell; 18366 crepidat
4GK92	Phodopus roborovskii	'=	1002214	Phodopus roborovskii	18372 praedilect; 18374 roborousk
4GK93	Phodopus sungorus	'=	1002215	Phodopus sungorus	13061 sungor
59HGN	Tscherskia triton	'=	1002216	Tscherskia triton	763 albip; 14962 triton
5TWN4	Allocricetulus curtatus	'=	1002201	Allocricetulus curtatus	4757 curtat
BVXV	Allocricetulus eversmanni	'=	1002202	Allocricetulus eversmanni	485 euersmann
			1002212	Nothocricetulus migratorius
			1002217	Urocricetus alticola
			1002218	Urocricetus kamensis
5WB4Z	Baiomys taylori	'=	1002220	Baiomys taylori	6475 ater; 18398 canut; 18402 fuliginat; 4349 taylor
68B55	Baiomys musculus	>	1002219	Baiomys musculus	4401 muscul	12086 grisescens; 18410 handley; 12183 infernat; 4277 nebulos; 378 pallid; 2738 pull
68B55	Baiomys musculus	>	1006559	Baiomys brunneus	12086 grisescens; 18410 handley; 12183 infernat; 4277 nebulos; 378 pallid; 2738 pull	4401 muscul
4VXN6	Scotinomys teguina	'=	1002221	Scotinomys teguina	18640 cacabat; 17090 enders; 18644 episcop; 18646 escazuens; 18618 garichens; 18648 leridens; 18656 rufoniger; 18658 stenopyg; 3454 subnubil; 18660 teguin
4VXN7	Scotinomys xerampelinus	'=	1002222	Scotinomys xerampelinus	12373 harris; 18662 longipilos; 18664 xerampelin
465P6	Nelsonia goldmani	'=	1002224	Nelsonia goldmani	18390 clifton; 3375 goldman
73VB3	Nelsonia neotomodon	'=	1002225	Nelsonia neotomodon	18392 neotomodon
3M5ZP	Hodomys alleni	'=	1002223	Hodomys alleni	3740 allen; 18422 elattur; 3788 guerrerens; 18420 uetul
7W242	Neotoma albigula	><	1002226	Neotoma albigula	18428 albigul; 3185 angusticeps; 9165 breuicaud; 18424 cumulator; 3682 grand; 18426 laplataens; 4941 mearns; 6567 ser; 11882 sheldon; 6249 uenust	1581 melanur	3257 uar
7W242	Neotoma albigula	>	1002241	Neotoma melanura	1581 melanur	18428 albigul; 3185 angusticeps; 9165 breuicaud; 18424 cumulator; 3682 grand; 18426 laplataens; 4941 mearns; 6567 ser; 11882 sheldon; 6249 uenust
7W245	Neotoma angustapalata	'=	1002227	Neotoma angustapalata	18432 angustapalat
7W24L	Neotoma chrysomelas	'=	1002229	Neotoma chrysomelas	16790 chrysomel
7W24Q	Neotoma devia	'=	1002231	Neotoma devia	18436 aureotunicat; 18434 auripil; 6349 benson; 16932 deu; 6805 flau; 18438 harter
7W24T	Neotoma floridana	'=	1002233	Neotoma floridana	2938 attwater; 4559 bailey; 13137 campestr; 3062 floridan; 18442 haematore; 2960 illinoens; 18440 osagens; 5139 rubid; 18444 small
7W24W	Neotoma fuscipes	'=	1002234	Neotoma fuscipes	7261 annectens; 18452 bullatior; 1175 fuscip; 18446 monochrour; 5457 perplex; 5117 ripar; 18450 splendens
7W24Z	Neotoma goldmani	'=	1002235	Neotoma goldmani	3379 goldman
7W255	Neotoma lepida	>	1002237	Neotoma lepida	14914 bell; 4787 desertor; 12078 grinnell; 10740 lepid; 5957 marshall; 18476 monstrabil; 5243 neuadens; 6053 sanrafael	17684 abbreuiat; 18454 arenace; 18464 aridicol; 5493 californic; 18466 egress; 3782 felipens; 6935 gilu; 5637 insular; 5415 intermed; 3582 latirostr; 18468 marcosens; 18470 molagrand; 18456 not; 13201 nudicaud; 5067 perpallid; 18478 petricol; 18460 pretios; 18462 rauid; 15920 sol; 11224 uicin
7W255	Neotoma lepida	>	1002236	Neotoma insularis	5637 insular	17684 abbreuiat; 18454 arenace; 18464 aridicol; 14914 bell; 5493 californic; 4787 desertor; 18466 egress; 3782 felipens; 6935 gilu; 12078 grinnell; 5415 intermed; 3582 latirostr; 10740 lepid; 18468 marcosens; 5957 marshall; 18470 molagrand; 18476 monstrabil; 5243 neuadens; 18456 not; 13201 nudicaud; 5067 perpallid; 18478 petricol; 18460 pretios; 18462 rauid; 6053 sanrafael; 15920 sol; 11224 uicin
7W255	Neotoma lepida	><	1002228	Neotoma bryanti	17684 abbreuiat; 18454 arenace; 18464 aridicol; 5493 californic; 18466 egress; 3782 felipens; 6935 gilu; 5415 intermed; 3582 latirostr; 18468 marcosens; 18470 molagrand; 18456 not; 13201 nudicaud; 5067 perpallid; 18478 petricol; 18460 pretios; 18462 rauid; 15920 sol; 11224 uicin	14914 bell; 4787 desertor; 12078 grinnell; 5637 insular; 10740 lepid; 5957 marshall; 18476 monstrabil; 5243 neuadens; 6053 sanrafael	6389 anthony; 6589 bryant; 6783 bunker; 18502 martinens
7W258	Neotoma leucodon	'=	1002238	Neotoma leucodon	5363 durang; 3694 latifrons; 4889 leucodon; 18496 mel; 18482 montezum; 2545 robust; 18486 subsolan; 1305 warren; 5339 zacatec
7W25C	Neotoma macrotis	'=	1002239	Neotoma macrotis	18498 cnemophil; 6363 dispar; 18500 lucian; 4195 macrot; 4917 martirens; 6103 mohauens; 17252 simplex; 5577 streator
7W25G	Neotoma magister	'=	1002240	Neotoma magister	12253 magister; 11176 pennsyluanic
7W25P	Neotoma mexicana	>	1002232	Neotoma ferruginea	18508 chamul; 2075 ferrugine; 3558 isthmic; 11730 paruidens; 5187 solitar; 2340 tropical; 3714 uulcan	3313 atrat; 3199 bullat; 18504 distinct; 18514 eremit; 3006 fallax; 14996 inopinat; 6925 inornat; 5355 madrens; 6815 mexican; 5019 nau; 11826 ochrace; 1945 pict; 4045 pinetor; 18510 scopulor; 5179 sinalo; 18506 tenuicaud; 8751 torquat
7W25P	Neotoma mexicana	>	1002242	Neotoma mexicana	3313 atrat; 3199 bullat; 18504 distinct; 18514 eremit; 3006 fallax; 14996 inopinat; 6925 inornat; 5355 madrens; 6815 mexican; 5019 nau; 11826 ochrace; 4045 pinetor; 18510 scopulor; 5179 sinalo; 18506 tenuicaud; 8751 torquat	18508 chamul; 2075 ferrugine; 3558 isthmic; 11730 paruidens; 1945 pict; 5187 solitar; 2340 tropical; 3714 uulcan
7W25P	Neotoma mexicana	>	1002247	Neotoma picta	1945 pict	3313 atrat; 3199 bullat; 18508 chamul; 18504 distinct; 18514 eremit; 3006 fallax; 2075 ferrugine; 14996 inopinat; 6925 inornat; 3558 isthmic; 5355 madrens; 6815 mexican; 5019 nau; 11826 ochrace; 11730 paruidens; 4045 pinetor; 18510 scopulor; 5179 sinalo; 5187 solitar; 18506 tenuicaud; 8751 torquat; 2340 tropical; 3714 uulcan
7W25S	Neotoma micropus	'=	1002243	Neotoma micropus	6529 canescens; 17766 leucophae; 8276 littoral; 457 microp; 3518 planiceps; 18516 surber
7W25W	Neotoma nelsoni	'=	1002244	Neotoma nelsoni	3808 nelson
7W25Z	Neotoma palatina	'=	1002245	Neotoma palatina	13147 palatin
7W264	Neotoma stephensi	'=	1002248	Neotoma stephensi	6737 relict; 6215 stephens
7W267	Neotoma varia	<	1002226	Neotoma albigula	3257 uar		18428 albigul; 3185 angusticeps; 9165 breuicaud; 18424 cumulator; 3682 grand; 18426 laplataens; 4941 mearns; 6567 ser; 11882 sheldon; 6249 uenust
7W25K	Neotoma martinensis	<	1002228	Neotoma bryanti	18502 martinens		17684 abbreuiat; 6389 anthony; 18454 arenace; 18464 aridicol; 6589 bryant; 6783 bunker; 5493 californic; 18466 egress; 3782 felipens; 6935 gilu; 5415 intermed; 3582 latirostr; 18468 marcosens; 18470 molagrand; 18456 not; 13201 nudicaud; 5067 perpallid; 18478 petricol; 18460 pretios; 18462 rauid; 15920 sol; 11224 uicin
7W248	Neotoma anthonyi	<	1002228	Neotoma bryanti	6389 anthony		17684 abbreuiat; 18454 arenace; 18464 aridicol; 6589 bryant; 6783 bunker; 5493 californic; 18466 egress; 3782 felipens; 6935 gilu; 5415 intermed; 3582 latirostr; 18468 marcosens; 18502 martinens; 18470 molagrand; 18456 not; 13201 nudicaud; 5067 perpallid; 18478 petricol; 18460 pretios; 18462 rauid; 15920 sol; 11224 uicin
7W24D	Neotoma bryanti	<	1002228	Neotoma bryanti	6589 bryant		17684 abbreuiat; 6389 anthony; 18454 arenace; 18464 aridicol; 6783 bunker; 5493 californic; 18466 egress; 3782 felipens; 6935 gilu; 5415 intermed; 3582 latirostr; 18468 marcosens; 18502 martinens; 18470 molagrand; 18456 not; 13201 nudicaud; 5067 perpallid; 18478 petricol; 18460 pretios; 18462 rauid; 15920 sol; 11224 uicin
7W24H	Neotoma bunkeri	<	1002228	Neotoma bryanti	6783 bunker		17684 abbreuiat; 6389 anthony; 18454 arenace; 18464 aridicol; 6589 bryant; 5493 californic; 18466 egress; 3782 felipens; 6935 gilu; 5415 intermed; 3582 latirostr; 18468 marcosens; 18502 martinens; 18470 molagrand; 18456 not; 13201 nudicaud; 5067 perpallid; 18478 petricol; 18460 pretios; 18462 rauid; 15920 sol; 11224 uicin
7W26B	Neotoma phenax	'=	1002246	Neotoma phenax	9329 phenax
7W26F	Neotoma cinerea	'=	1002230	Neotoma cinerea	4479 alticol; 15224 apical; 5535 arizon; 4683 cinere; 7814 cinnamome; 4127 columbian; 1245 fusc; 18520 granger; 1965 lucid; 17290 macrodon; 5801 occidental; 18522 orolest; 2740 pull; 18524 saxamans
7G86P	Xenomys nelsoni	'=	1002249	Xenomys nelsoni	3812 nelson
74GGS	Ochrotomys nuttalli	'=	1002250	Ochrotomys nuttalli	3084 floridan; 11198 lis; 18670 nuttall
49RCV	Onychomys arenicola	'=	1002264	Onychomys arenicola	11744 arenicol; 4615 can; 18672 surruf
49RCX	Onychomys leucogaster	'=	1002265	Onychomys leucogaster	6335 albescens; 18674 arcticeps; 18682 breuiaurit; 9167 breuicaud; 18676 capitulat; 6771 fuliginos; 18686 fuscogrise; 13423 leucogaster; 1755 longip; 18680 melanophrys; 6909 pallescens; 394 pallid; 5145 ruidos; 5925 utahens
49RD6	Onychomys torridus	'=	1002266	Onychomys torridus	7059 clar; 13531 longicaud; 4225 macrot; 5069 perpallid; 1333 pulcher; 18690 ramon; 3173 torrid; 5567 tularens; 18692 yakiens
3J5KB	Habromys chinanteco	'=	1002251	Habromys chinanteco	18378 chinantec
3J5KC	Habromys delicatulus	'=	1002252	Habromys delicatulus	16138 delicatul
3J5KD	Habromys ixtlani	'=	1002253	Habromys ixtlani	18380 ixtlan
3J5KF	Habromys lophurus	'=	1002255	Habromys lophurus	18384 lophur
3J5KG	Habromys simulatus	'=	1002257	Habromys simulatus	18386 simulat
6KWLC	Habromys lepturus	'=	1002254	Habromys lepturus	13727 leptur
			1002256	Habromys schmidlyi
3YTHF	Megadontomys nelsoni	'=	1002261	Megadontomys nelsoni	3806 nelson
3YTHG	Megadontomys thomasi	'=	1002262	Megadontomys thomasi	985 thomas
737YD	Megadontomys cryophilus	'=	1002260	Megadontomys cryophilus	18388 cryophil
46VDQ	Neotomodon alstoni	'=	1002263	Neotomodon alstoni	10328 alston; 18532 orizab; 3500 perotens
6SYW9	Osgoodomys banderanus	'=	1002267	Osgoodomys banderanus	18540 banderan
4F7HT	Peromyscus attwateri	'=	1002269	Peromyscus attwateri	2936 attwater; 14916 bell; 18694 cansens; 18558 lacey
4F7HV	Peromyscus aztecus	>	1002321	Peromyscus cordillerae	18698 cordiller; 3552 hondurens	16972 aztec; 18696 euid; 10931 oaxacens; 18700 yautepec
4F7HV	Peromyscus aztecus	>	1002270	Peromyscus aztecus	16972 aztec; 18696 euid; 10931 oaxacens; 18700 yautepec	18698 cordiller; 3552 hondurens
4F7HW	Peromyscus beatae	'=	1002272	Peromyscus beatae	18706 beat; 18702 sacarens
4F7HY	Peromyscus boylii	'=	1002273	Peromyscus boylii	18720 boyl; 18712 gaur; 18718 glassell; 18714 metallicol; 18716 parasitic; 5927 utahens
4F7HZ	Peromyscus bullatus	'=	1002274	Peromyscus bullatus	3187 bullat
4F7J3	Peromyscus californicus	'=	1002275	Peromyscus californicus	18722 benitoens; 5469 californic; 10272 insign; 17698 maripos
4F7J4	Peromyscus caniceps	'=	1002276	Peromyscus caniceps	9041 caniceps
4F7J6	Peromyscus carletoni	'=	1002277	Peromyscus carletoni	18724 carleton
4F7JF	Peromyscus crinitus	'=	1002280	Peromyscus crinitus	6453 crinit; 18732 delgadill; 18734 disparil; 18736 pallidissim; 6939 pergracil; 3421 peridone; 18726 petra; 9565 rupicol; 18730 scitul; 18512 scopulor; 6223 stephens
4F7JG	Peromyscus dickeyi	'=	1002281	Peromyscus dickeyi	18738 dickey
4F7JH	Peromyscus difficilis	>	1002282	Peromyscus difficilis	18548 difficil; 18480 petricol	6947 ampl; 3780 felipens; 12381 saxicol
4F7JH	Peromyscus difficilis	>	1006629	Peromyscus amplus	6947 ampl; 12381 saxicol	18548 difficil; 3780 felipens; 18480 petricol
4F7JH	Peromyscus difficilis	>	1006631	Peromyscus felipensis	3780 felipens	6947 ampl; 18548 difficil; 18480 petricol; 12381 saxicol
4F7JL	Peromyscus eremicus	>	1006720	Peromyscus avius	18752 au	3858 alcorn; 18744 cedrosens; 4727 cinere; 18746 collat; 6379 eremic; 17336 insulicol; 18756 papagens; 15070 phaeur; 18758 polypol; 2742 pull; 11182 sinaloens; 11974 tiburonens
4F7JL	Peromyscus eremicus	><	1002283	Peromyscus eremicus	3858 alcorn; 18746 collat; 6379 eremic; 18756 papagens; 15070 phaeur; 2742 pull; 11182 sinaloens; 11974 tiburonens	18752 au; 18744 cedrosens; 4727 cinere; 17336 insulicol; 18758 polypol	18808 interparietal; 6609 lorenz; 18806 ryckman
4F7JL	Peromyscus eremicus	><	1002285	Peromyscus fraterculus	18744 cedrosens; 17336 insulicol; 18758 polypol	3858 alcorn; 18752 au; 4727 cinere; 18746 collat; 6379 eremic; 18756 papagens; 15070 phaeur; 2742 pull; 11182 sinaloens; 11974 tiburonens	10384 fratercul; 18764 homochro; 18766 propinqu; 18918 pseudocrinit
4F7JL	Peromyscus eremicus	><	1002284	Peromyscus eva	4727 cinere	3858 alcorn; 18752 au; 18744 cedrosens; 18746 collat; 6379 eremic; 17336 insulicol; 18756 papagens; 15070 phaeur; 18758 polypol; 2742 pull; 11182 sinaloens; 11974 tiburonens	18760 carmen; 17576 eu
4F7JS	Peromyscus furvus	>	1002286	Peromyscus furvus	3281 angustirostr; 15982 furu	3578 latirostr
4F7JS	Peromyscus furvus	>	1002302	Peromyscus latirostris	3578 latirostr	3281 angustirostr; 15982 furu
4F7JW	Peromyscus gossypinus	'=	1002289	Peromyscus gossypinus	18778 allapaticol; 18770 anastas; 18774 gossypin; 15608 insulan; 18772 mississippiens; 18360 nigricul; 10168 palmar; 6301 restrict; 18776 telmaphil
4F7JX	Peromyscus grandis	'=	1002290	Peromyscus grandis	3666 grand
4F7JY	Peromyscus gratus	'=	1002291	Peromyscus gratus	18784 erasm; 14759 gentil; 14918 grat; 18780 pauid; 18786 zapotec; 18782 zelot
4F7JZ	Peromyscus guardia	'=	1002292	Peromyscus guardia	18792 guard; 18788 harbison; 18790 meii
4F7K2	Peromyscus guatemalensis	'=	1002293	Peromyscus guatemalensis	17744 guatemalens
4F7K3	Peromyscus gymnotis	'=	1002294	Peromyscus gymnotis	18794 allophyl; 18798 gymnot
4F7K7	Peromyscus hooperi	'=	1002295	Peromyscus hooperi	18802 hooper
4F7K9	Peromyscus hylocetes	'=	1002296	Peromyscus hylocetes	16512 hylocet
4F7KK	Peromyscus leucopus	'=	1002303	Peromyscus leucopus	6951 ammodyt; 707 arbore; 14151 aridul; 9169 breuicaud; 4611 can; 10955 castane; 6129 caudat; 18824 east; 18816 flaccid; 18030 fus; 4161 incens; 18826 lachiguiriens; 14389 leucop; 18822 mesomel; 11598 minnesot; 14936 musculoid; 11828 ochrace; 18814 tornill
4F7KL	Peromyscus levipes	'=	1002305	Peromyscus levipes	5673 ambigu; 5745 leuip
4F7KN	Peromyscus madrensis	'=	1002306	Peromyscus madrensis	5345 madrens
4F7KP	Peromyscus maniculatus	>	1002336	Peromyscus sonoriensis	4463 alpin; 17758 angust; 18852 balaclau; 12115 boreal; 18854 georgiens; 11694 gunnison; 11740 hollister; 3329 inclar; 13093 lute; 18846 ozarkiar; 6911 pallescens; 18830 perimekur; 5141 rubid; 4335 saturat; 18526 saxamans; 18856 serrat	13069 abietor; 18866 anacap; 18850 anticostiens; 16958 argentat; 15776 assimil; 10674 bland; 4623 catalin; 18840 cinerit; 18836 clement; 18864 coolidge; 629 dorsal; 14737 dub; 18868 elus; 18860 erem; 15396 exigu; 18870 exter; 4827 fulu; 18838 geronimens; 6313 huey; 18844 imperfect; 18828 labecul; 4499 magdalen; 15458 maniculat; 5661 margarit; 4257 med; 18858 nubiterr; 7231 orester; 15472 plumbe; …
4F7KP	Peromyscus maniculatus	>	1002300	Peromyscus labecula	10674 bland; 4827 fulu; 18828 labecul	13069 abietor; 4463 alpin; 18866 anacap; 17758 angust; 18850 anticostiens; 16958 argentat; 15776 assimil; 18852 balaclau; 12115 boreal; 4623 catalin; 18840 cinerit; 18836 clement; 18864 coolidge; 629 dorsal; 14737 dub; 18868 elus; 18860 erem; 15396 exigu; 18870 exter; 18854 georgiens; 18838 geronimens; 11694 gunnison; 11740 hollister; 6313 huey; 18844 imperfect; 3329 inclar; 13093 lute; 4499 magd…
4F7KP	Peromyscus maniculatus	>	1002307	Peromyscus maniculatus	13069 abietor; 18850 anticostiens; 16958 argentat; 18860 erem; 15458 maniculat; 18858 nubiterr; 15472 plumbe	4463 alpin; 18866 anacap; 17758 angust; 15776 assimil; 18852 balaclau; 10674 bland; 12115 boreal; 4623 catalin; 18840 cinerit; 18836 clement; 18864 coolidge; 629 dorsal; 14737 dub; 18868 elus; 15396 exigu; 18870 exter; 4827 fulu; 18854 georgiens; 18838 geronimens; 11694 gunnison; 11740 hollister; 6313 huey; 18844 imperfect; 3329 inclar; 18828 labecul; 13093 lute; 4499 magdalen; 5661 margarit; 425…
4F7KP	Peromyscus maniculatus	>	1002287	Peromyscus gambelii	18866 anacap; 15776 assimil; 4623 catalin; 18840 cinerit; 18836 clement; 18864 coolidge; 629 dorsal; 14737 dub; 18868 elus; 15396 exigu; 18870 exter; 18838 geronimens; 6313 huey; 18844 imperfect; 4499 magdalen; 5661 margarit; 4257 med; 7231 orester; 18848 sanctaeros; 18588 santacruz; 5579 streator	13069 abietor; 4463 alpin; 17758 angust; 18850 anticostiens; 16958 argentat; 18852 balaclau; 10674 bland; 12115 boreal; 18860 erem; 4827 fulu; 18854 georgiens; 11694 gunnison; 11740 hollister; 3329 inclar; 18828 labecul; 13093 lute; 15458 maniculat; 18858 nubiterr; 18846 ozarkiar; 6911 pallescens; 18830 perimekur; 15472 plumbe; 5141 rubid; 4335 saturat; 18526 saxamans; 18856 serrat
4F7KQ	Peromyscus mayensis	'=	1002308	Peromyscus mayensis	5699 mayens
4F7KR	Peromyscus megalops	'=	1002309	Peromyscus megalops	228 aurit; 18872 compt; 18874 megalops
4F7KS	Peromyscus mekisturus	'=	1002310	Peromyscus mekisturus	18876 mekistur
4F7KT	Peromyscus melanocarpus	'=	1002311	Peromyscus melanocarpus	18878 melanocarp
4F7KV	Peromyscus melanotis	'=	1002313	Peromyscus melanotis	18880 cecil; 6699 melanot; 18882 zamel
4F7KW	Peromyscus melanurus	'=	1002314	Peromyscus melanurus	1569 melanur
4F7KX	Peromyscus merriami	'=	1002315	Peromyscus merriami	3401 goldman; 3462 merriam
4F7KZ	Peromyscus mexicanus	>	1006659	Peromyscus totontepecus	18884 altilane; 18890 azulens; 18888 coatlanens; 3568 teapens; 3570 tehuantepec; 18896 totontepec	18886 angelens; 18638 cacabat; 3992 hesper; 6817 mexican; 17134 nicaragu; 2641 oriental; 18536 orizab; 18892 philombr; 18894 putlaens; 16968 saluadorens; 2342 tropical
4F7KZ	Peromyscus mexicanus	>	1006719	Peromyscus angelensis	18886 angelens; 18894 putlaens	18884 altilane; 18890 azulens; 18638 cacabat; 18888 coatlanens; 3992 hesper; 6817 mexican; 17134 nicaragu; 2641 oriental; 18536 orizab; 18892 philombr; 16968 saluadorens; 3568 teapens; 3570 tehuantepec; 18896 totontepec; 2342 tropical
4F7KZ	Peromyscus mexicanus	>	1002331	Peromyscus salvadorensis	18892 philombr; 16968 saluadorens	18884 altilane; 18886 angelens; 18890 azulens; 18638 cacabat; 18888 coatlanens; 3992 hesper; 6817 mexican; 17134 nicaragu; 2641 oriental; 18536 orizab; 18894 putlaens; 3568 teapens; 3570 tehuantepec; 18896 totontepec; 2342 tropical
4F7KZ	Peromyscus mexicanus	>	1002320	Peromyscus nudipes	18638 cacabat	18884 altilane; 18886 angelens; 18890 azulens; 18888 coatlanens; 3992 hesper; 6817 mexican; 17134 nicaragu; 2641 oriental; 18536 orizab; 18892 philombr; 18894 putlaens; 16968 saluadorens; 3568 teapens; 3570 tehuantepec; 18896 totontepec; 2342 tropical
4F7KZ	Peromyscus mexicanus	>	1002319	Peromyscus nicaraguae	3992 hesper; 17134 nicaragu; 2641 oriental	18884 altilane; 18886 angelens; 18890 azulens; 18638 cacabat; 18888 coatlanens; 6817 mexican; 18536 orizab; 18892 philombr; 18894 putlaens; 16968 saluadorens; 3568 teapens; 3570 tehuantepec; 18896 totontepec; 2342 tropical
4F7KZ	Peromyscus mexicanus	>	1002316	Peromyscus mexicanus	6817 mexican; 18536 orizab	18884 altilane; 18886 angelens; 18890 azulens; 18638 cacabat; 18888 coatlanens; 3992 hesper; 17134 nicaragu; 2641 oriental; 18892 philombr; 18894 putlaens; 16968 saluadorens; 3568 teapens; 3570 tehuantepec; 18896 totontepec; 2342 tropical
4F7KZ	Peromyscus mexicanus	>	1002340	Peromyscus tropicalis	2342 tropical	18884 altilane; 18886 angelens; 18890 azulens; 18638 cacabat; 18888 coatlanens; 3992 hesper; 6817 mexican; 17134 nicaragu; 2641 oriental; 18536 orizab; 18892 philombr; 18894 putlaens; 16968 saluadorens; 3568 teapens; 3570 tehuantepec; 18896 totontepec
4F7L4	Peromyscus nasutus	'=	1002318	Peromyscus nasutus	9808 grise; 6275 nasut; 6557 penicillat
4F7L8	Peromyscus ochraventer	'=	1002322	Peromyscus ochraventer	18898 ochrauenter
4F7LF	Peromyscus pembertoni	'=	1002324	Peromyscus pembertoni	12543 pemberton
4F7LG	Peromyscus perfulvus	>	1002279	Peromyscus chrysopus	13171 chrysop	18900 perfulu
4F7LG	Peromyscus perfulvus	>	1002325	Peromyscus perfulvus	18900 perfulu	13171 chrysop
4F7LL	Peromyscus polionotus	'=	1002326	Peromyscus polionotus	8044 albifrons; 18910 allophrys; 18912 ammobat; 11338 baliol; 18914 coleman; 16664 decolorat; 18908 griseobracat; 10967 leucocephal; 18906 lucubrans; 15012 niueiuentr; 6193 peninsular; 6491 phasm; 6293 polionot; 17410 rhoads; 18902 subgrise; 18904 sumner; 18916 trissylleps
4F7LM	Peromyscus polius	'=	1002327	Peromyscus polius	10580 pol
4F7LQ	Peromyscus sagax	'=	1002330	Peromyscus sagax	16360 sagax
4F7LR	Peromyscus sejugis	'=	1002333	Peromyscus sejugis	18920 seiug
4F7LS	Peromyscus simulus	'=	1002334	Peromyscus simulus	5169 simul
4F7LV	Peromyscus spicilegus	'=	1002337	Peromyscus spicilegus	14848 spicileg
4F7LW	Peromyscus stephani	'=	1002338	Peromyscus stephani	18922 stephan
4F7LY	Peromyscus stirtoni	'=	1002339	Peromyscus stirtoni	16092 stirton
4F7M3	Peromyscus truei	'=	1002341	Peromyscus truei	12361 chlor; 18924 comanch; 18926 dysel; 18928 hemionot; 18946 lagun; 18932 las; 18934 montipinor; 5251 neuadens; 5821 preble; 12135 sequoiens; 681 true
4F7M4	Peromyscus winkelmanni	'=	1002342	Peromyscus winkelmanni	18948 winkelmann
4F7M6	Peromyscus yucatanicus	'=	1002343	Peromyscus yucatanicus	14213 bad; 7760 yucatanic
4F7M7	Peromyscus zarhynchus	'=	1002345	Peromyscus zarhynchus	18952 cristobalens; 18954 zarhynch
6V5NM	Peromyscus keeni	'=	1002298	Peromyscus keeni	18980 algid; 18990 beresford; 18988 cancriuor; 15814 carl; 18982 doyle; 8949 hylae; 18968 interdict; 18962 isolat; 18964 keen; 3028 maritim; 18986 oceanic; 11004 ore; 18976 pluuial; 18958 preuostens; 10318 rubriuenter; 18970 sartinens; 17980 sitkens
6V5NN	Peromyscus pectoralis	>	1002323	Peromyscus pectoralis	18992 eremicoid; 449 pectoral	5695 collin; 18994 laceian
6V5NN	Peromyscus pectoralis	>	1002301	Peromyscus laceianus	18994 laceian	5695 collin; 18992 eremicoid; 449 pectoral
6V5NN	Peromyscus pectoralis	>	1006630	Peromyscus collinus	5695 collin	18992 eremicoid; 18994 laceian; 449 pectoral
76TNM	Peromyscus melanophrys	>	1002344	Peromyscus zamorae	11984 consobrin; 18996 xenur; 7667 zamor	18678 melanophrys; 467 microp
76TNM	Peromyscus melanophrys	>	1002317	Peromyscus micropus	467 microp	11984 consobrin; 18678 melanophrys; 18996 xenur; 7667 zamor
76TNM	Peromyscus melanophrys	>	1002312	Peromyscus melanophrys	18678 melanophrys	11984 consobrin; 467 microp; 18996 xenur; 7667 zamor
76TNN	Peromyscus slevini	'=	1002335	Peromyscus slevini	18998 sleuin
			1002271	Peromyscus bakeri
			1002278	Peromyscus carolpattonae
			1006609	Peromyscus ensinki
4F7KD	Peromyscus interparietalis	<	1002283	Peromyscus eremicus	18808 interparietal; 6609 lorenz; 18806 ryckman		3858 alcorn; 18746 collat; 6379 eremic; 18756 papagens; 15070 phaeur; 2742 pull; 11182 sinaloens; 11974 tiburonens
4F7JM	Peromyscus eva	<	1002284	Peromyscus eva	18760 carmen; 17576 eu		4727 cinere
4F7JR	Peromyscus fraterculus	<	1002285	Peromyscus fraterculus	10384 fratercul; 18764 homochro; 18766 propinqu		18744 cedrosens; 17336 insulicol; 18758 polypol; 18918 pseudocrinit
4F7LP	Peromyscus pseudocrinitus	<	1002285	Peromyscus fraterculus	18918 pseudocrinit		18744 cedrosens; 10384 fratercul; 18764 homochro; 17336 insulicol; 18758 polypol; 18766 propinqu
			1002288	Peromyscus gardneri
			1006610	Peromyscus greenbaumi
			1002299	Peromyscus kilpatricki
			1002304	Peromyscus leucurus
			1002329	Peromyscus purepechus
			1002332	Peromyscus schmidlyi
4KQVM	Podomys floridanus	'=	1002346	Podomys floridanus	3066 floridan
3QD8K	Isthmomys flavidus	'=	1002258	Isthmomys flavidus	9115 flauid
3QD8L	Isthmomys pirrensis	'=	1002259	Isthmomys pirrensis	16928 pirrens
7WPXW	Reithrodontomys chrysopsis	'=	1002351	Reithrodontomys chrysopsis	18544 chrysops; 18542 colim; 18534 orizab; 3502 perotens; 11234 toluc
7WPXV	Reithrodontomys burti	'=	1002349	Reithrodontomys burti	3874 burt
7WPXX	Reithrodontomys fulvescens	'=	1002354	Reithrodontomys fulvescens	18564 aurant; 4617 can; 3524 chiapens; 18546 chrysot; 18550 difficil; 3237 fuluescens; 16908 griseoflau; 14665 heluol; 18554 inexspectat; 12185 infernat; 5431 intermed; 18556 lacey; 7427 meridional; 18568 mustelin; 3832 nelson; 10454 tenu; 5209 toltec; 2346 tropical
7WPXY	Reithrodontomys hirsutus	'=	1002357	Reithrodontomys hirsutus	10344 hirsut; 5749 leuip
7WPXZ	Reithrodontomys humulis	'=	1002358	Reithrodontomys humulis	18570 dickinson; 18576 humul; 18572 impiger; 3470 merriam; 17328 uirginian
7WPY2	Reithrodontomys megalotis	'=	1002359	Reithrodontomys megalotis	4481 alticol; 17340 amol; 6975 arizonens; 16984 aztec; 18584 distichl; 18578 dyche; 18582 limicol; 236 megalot; 18580 nebrascens; 4305 rau; 18590 santacruz
7WPY3	Reithrodontomys montanus	'=	1002362	Reithrodontomys montanus	6333 albescens; 9798 grise; 1849 montan
7WPY4	Reithrodontomys raviventris	'=	1002365	Reithrodontomys raviventris	18594 halicoet; 18596 rauiuentr
7WPY5	Reithrodontomys sumichrasti	>	1006721	Reithrodontomys australis	7147 austral; 625 dorsal; 8977 modest; 3716 uulcan	3760 allen; 5951 luteol; 18604 nerter; 18606 ot; 1365 rufescens; 18602 seclus; 18610 sumichrast
7WPY5	Reithrodontomys sumichrasti	>	1006722	Reithrodontomys nerterus	3760 allen; 5951 luteol; 18604 nerter; 18606 ot; 18602 seclus	7147 austral; 625 dorsal; 8977 modest; 1365 rufescens; 18610 sumichrast; 3716 uulcan
7WPY5	Reithrodontomys sumichrasti	>	1002368	Reithrodontomys sumichrasti	1365 rufescens; 18610 sumichrast	3760 allen; 7147 austral; 625 dorsal; 5951 luteol; 8977 modest; 18604 nerter; 18606 ot; 18602 seclus; 3716 uulcan
7WPY6	Reithrodontomys zacatecae	'=	1002370	Reithrodontomys zacatecae	5333 zacatec
7WPXJ	Reithrodontomys creper	'=	1002352	Reithrodontomys creper	17142 creper
7WPXK	Reithrodontomys darienensis	'=	1002353	Reithrodontomys darienensis	18614 darienens
7WPXL	Reithrodontomys gracilis	'=	1002356	Reithrodontomys gracilis	6399 anthony; 1665 gracil; 12371 harris; 5643 insular; 7039 pacific
7WPXM	Reithrodontomys mexicanus	><	1002348	Reithrodontomys brevirostris	18624 potrerogrande	18616 garichens; 4845 howell; 14783 ialap; 18620 lucifrons; 6821 mexican; 17676 minuscul; 18622 ocotepequens; 10692 orin; 5121 ripar; 18626 scansor	2912 breuirostr; 17138 nicaragu
7WPXM	Reithrodontomys mexicanus	>	1002360	Reithrodontomys mexicanus	4845 howell; 14783 ialap; 18620 lucifrons; 6821 mexican; 17676 minuscul; 18622 ocotepequens; 10692 orin; 5121 ripar; 18626 scansor	18616 garichens; 18624 potrerogrande
7WPXM	Reithrodontomys mexicanus	>	1002355	Reithrodontomys garichensis	18616 garichens	4845 howell; 14783 ialap; 18620 lucifrons; 6821 mexican; 17676 minuscul; 18622 ocotepequens; 10692 orin; 18624 potrerogrande; 5121 ripar; 18626 scansor
7WPXN	Reithrodontomys microdon	>	1002361	Reithrodontomys microdon	11640 microdon	18628 albilabr; 14645 wagner
7WPXN	Reithrodontomys microdon	>	1006607	Reithrodontomys albilabris	18628 albilabr	11640 microdon; 14645 wagner
7WPXN	Reithrodontomys microdon	>	1006608	Reithrodontomys wagneri	14645 wagner	18628 albilabr; 11640 microdon
7WPXP	Reithrodontomys musseri	'=	1002363	Reithrodontomys musseri	15832 musser
7WPXQ	Reithrodontomys paradoxus	'=	1002364	Reithrodontomys paradoxus	6449 paradox
7WPXR	Reithrodontomys rodriguezi	'=	1002366	Reithrodontomys rodriguezi	18630 rodriguez
7WPXS	Reithrodontomys spectabilis	'=	1002367	Reithrodontomys spectabilis	6201 spectabil
7WPXT	Reithrodontomys tenuirostris	'=	1002369	Reithrodontomys tenuirostris	4533 aure; 18632 tenuirostr
7WPXH	Reithrodontomys brevirostris	<	1002348	Reithrodontomys brevirostris	2912 breuirostr; 17138 nicaragu		18624 potrerogrande
			1002350	Reithrodontomys cherrii
4B84N	Ototylomys phyllotis	'=	1002837	Ototylomys phyllotis	10608 affin; 7153 austral; 2920 breuirostr; 4743 connectens; 16114 fume; 19002 guatemal; 7331 phae; 19004 phyllot
			1002836	Ototylomys chiapensis
4B7LW	Otonyctomys hatti	'=	1002835	Otonyctomys hatti	19008 hatt
485W5	Nyctomys sumichrasti	'=	1002834	Nyctomys sumichrasti	16940 colimens; 3616 costaricens; 19012 florence; 19010 nitellin; 19014 pallidul; 18612 sumichrast; 11136 uenustul
59THF	Tylomys fulviventer	'=	1002839	Tylomys fulviventer	17050 fuluiuenter
59THH	Tylomys mirae	'=	1002840	Tylomys mirae	19020 mir
59THJ	Tylomys nudicaudus	'=	1002841	Tylomys nudicaudus	547 gymnur; 11656 microdon; 13197 nudicaud; 5221 uilla
59THK	Tylomys panamensis	'=	1002842	Tylomys panamensis	7187 panamens
59THL	Tylomys tumbalensis	'=	1002843	Tylomys tumbalensis	19026 tumbalens
59THM	Tylomys watsoni	'=	1002844	Tylomys watsoni	15182 watson
7CZV7	Tylomys bullaris	'=	1002838	Tylomys bullaris	19028 bullar
L5BZ	Beamys hindei	'=	1003702	Beamys hindei	837 hinde
L5C2	Beamys major	'=	1003703	Beamys major	2800 maior
ZFWQ	Cricetomys ansorgei	'=	1003704	Cricetomys ansorgei	19050 aduentor; 8108 ansorge; 19030 cunctator; 16624 elgon; 19032 enguu; 19036 haagner; 19040 kenyens; 5051 osgood; 19046 rainey; 19048 selindens
ZFWS	Cricetomys emini	'=	1003705	Cricetomys emini	709 emin; 19052 liberi; 12745 poens
ZFWT	Cricetomys gambianus	'=	1003706	Cricetomys gambianus	13323 buchanan; 16430 dichrur; 12431 gambian; 19056 gambiens; 12573 oliui; 19058 seruor
ZFWV	Cricetomys kivuensis	'=	1003707	Cricetomys kivuensis	19060 kiuuens
4TX9T	Saccostomus campestris	'=	1003708	Saccostomus campestris	19064 andersson; 13127 campestr; 1235 fusc; 13345 hild; 19068 lapidar; 2461 limpopoens; 13449 mashon; 19070 page; 7952 streeter
6WYKQ	Saccostomus mearnsi	>	1003709	Saccostomus mearnsi	19072 isiol; 4923 mearns	15308 umbriuenter
6WYKQ	Saccostomus mearnsi	>	1003710	Saccostomus umbriventer	15308 umbriuenter	19072 isiol; 4923 mearns
45FQN	Mystromys albicaudatus	'=	1003738	Mystromys albicaudatus	4433 albicaudat; 761 albip; 3297 fumos
N2QN	Brachytarsomys albicauda	'=	1003739	Brachytarsomys albicauda	9051 albicaud
N2QP	Brachytarsomys villosa	'=	1003740	Brachytarsomys villosus	2431 uillos
N3B4	Brachyuromys betsileoensis	'=	1003741	Brachyuromys betsileoensis	19158 betsileoens
N3B5	Brachyuromys ramirohitra	'=	1003742	Brachyuromys ramirohitra	19160 ramirohitr
6KVM5	Gymnuromys roberti	'=	1003756	Gymnuromys roberti	9231 robert
3NW66	Hypogeomys antimena	'=	1003757	Hypogeomys antimena	19162 antimen
3XBLW	Macrotarsomys bastardi	'=	1003758	Macrotarsomys bastardi	19164 bastard; 5807 occidental
3XBLX	Macrotarsomys ingens	'=	1003759	Macrotarsomys ingens	5587 ingens
			1003760	Macrotarsomys petteri
6F5ML	Eliurus antsingy	'=	1003743	Eliurus antsingy	19166 antsingy
6F5MN	Eliurus danieli	'=	1003745	Eliurus danieli	19168 daniel
6F5NQ	Eliurus minor	'=	1003749	Eliurus minor	1781 minor
6F5NR	Eliurus majori	'=	1003748	Eliurus majori	2804 maior
6F5NS	Eliurus penicillatus	'=	1003751	Eliurus penicillatus	6549 penicillat
6F5NT	Eliurus myoxinus	'=	1003750	Eliurus myoxinus	19170 myoxin
6F5NV	Eliurus petteri	'=	1003752	Eliurus petteri	13863 petter
6F5NW	Eliurus webbi	'=	1003755	Eliurus webbi	19174 webb
6F5NX	Eliurus tanala	'=	1003753	Eliurus tanala	19176 tanal
6F5NY	Eliurus grandidieri	'=	1003747	Eliurus grandidieri	2774 grandidier
6F5NZ	Eliurus ellermani	'=	1003746	Eliurus ellermani	15818 ellerman
			1003744	Eliurus carletoni
			1003754	Eliurus tsingimbato
44B8D	Monticolomys koopmani	'=	1003761	Monticolomys koopmani	7583 koopman
4784S	Nesomys audeberti	'=	1003762	Nesomys audeberti	19178 audebert
4784T	Nesomys lambertoni	'=	1003763	Nesomys lambertoni	19180 lamberton
6S96K	Nesomys rufus	'=	1003764	Nesomys rufus	2387 ruf
7FT8Q	Voalavo gymnocaudus	'=	1003766	Voalavo gymnocaudus	19182 gymnocaud
7G58P	Voalavo antsahabensis	'=	1003765	Voalavo antsahabensis	19184 antsahabens
6V6B7	Petromyscus collinus	'=	1003768	Petromyscus collinus	1117 capens; 5683 collin; 2449 namibens; 2411 ruf; 11456 uariabil
6V6B8	Petromyscus shortridgei	'=	1003770	Petromyscus shortridgei	2298 shortridge
776B6	Petromyscus barbouri	'=	1003767	Petromyscus barbouri	16548 barbour
776B7	Petromyscus monticularis	'=	1003769	Petromyscus monticularis	15170 monticular
34FJT	Delanymys brooksi	'=	1003711	Delanymys brooksi	19074 brooks
6CJHN	Dendromus nyikae
34QMZ	Dendromus insignis	'=	1003712	Dendromus insignis	10262 insign; 13279 perciual
34QN3	Dendromus kahuziensis	'=	1003713	Dendromus kahuziensis	19080 kahuziens
34QN5	Dendromus leucostomus	'=	1003715	Dendromus leucostomus	19084 leucostom
34QN8	Dendromus lovati	'=	1003716	Dendromus lovati	19086 louat
34QNB	Dendromus messorius	'=	1003719	Dendromus messorius	14305 messor; 935 rudd
34QNC	Dendromus mystacalis	'=	1003720	Dendromus mystacalis	18528 acrae; 16756 capit; 7968 iameson; 6499 lineat; 19102 mystacal; 19098 ochrop; 6905 pallescens; 19100 pongolens
34QND	Dendromus nyasae	'=	1003722	Dendromus nyasae	19106 kiu; 19108 nyas
34QNG	Dendromus oreas	'=	1003724	Dendromus oreas	10998 ore
34QNM	Dendromus vernayi	'=	1003726	Dendromus vernayi	19116 uernay
6CJHM	Dendromus mesomelas	'=	1003718	Dendromus mesomelas	19122 ayres; 18818 mesomel; 16632 typ; 7866 typic
			1006575	Dendromus kumasi
			1003714	Dendromus lachaisei
			1003725	Dendromus ruppi
34QN9	Dendromus melanotis	'=	1003717	Poemys melanotis	10274 insign
			1003723	Poemys nyikae
			1006576	Poemys pecilei
34S45	Dendroprionomys rousseloti	'=	1003727	Dendroprionomys rousseloti	19124 rousselot
3XL46	Malacothrix typica	'=	1003728	Malacothrix typica	8068 damarens; 19130 eger; 19132 haruey; 13467 kalaharic; 16238 molopens; 7860 typic
3YTF5	Megadendromus nikolausi	'=	1003721	Megadendromus nikolausi	19134 nikolaus
4MFY6	Prionomys batesi	'=	1003729	Prionomys batesi	19138 bates
4ZMSY	Steatomys bocagei	'=	1003730	Steatomys bocagei	795 bocage
4ZMSZ	Steatomys caurinus	'=	1003731	Steatomys caurinus	12038 caurin
4ZMT3	Steatomys cuppedius	'=	1003732	Steatomys cuppedius	19144 cupped
4ZMT5	Steatomys jacksoni	'=	1003733	Steatomys jacksoni	1045 iackson
4ZMT6	Steatomys krebsii	'=	1003734	Steatomys krebsii	19092 chiuers; 19146 krebs; 2425 transuaalens
4ZMT9	Steatomys opimus	'=	1003735	Steatomys opimus	8665 opim
4ZMTB	Steatomys pratensis	'=	1003737	Steatomys pratensis	19152 edul; 19154 maunens; 8004 natalens; 3159 pratens
6ZHLJ	Steatomys parvus	'=	1003736	Steatomys parvus	19156 ath; 8647 minut; 553 paru; 13461 swal; 8166 umbrat
6FKHQ	Eospalax rothschildi	'=	1003779	Eospalax rothschildi	7377 rothschild
6FKHR	Eospalax fontanierii	'=	1003778	Eospalax fontanierii	19208 fontanier
6FKHT	Eospalax smithii	'=	1003781	Eospalax smithii	10630 smith
			1003776	Eospalax baileyi
			1003777	Eospalax cansus
			1006635	Eospalax muliensis
			1003780	Eospalax rufescens
45677	Myospalax aspalax	'=	1003783	Myospalax aspalax	19214 aspalax; 15008 dybowsk
4567H	Myospalax myospalax	'=	1003785	Myospalax myospalax	17862 incert; 19216 komura; 19218 laxmann; 19220 myospalax; 18104 tarbagataic
4567J	Myospalax psilurus	>	1003784	Myospalax epsilanus	19224 epsilan	19226 psilur; 19222 spilur
4567J	Myospalax psilurus	>	1003786	Myospalax psilurus	19226 psilur; 19222 spilur	19224 epsilan
			1003782	Myospalax armandii
7BFS4	Tachyoryctes macrocephalus	'=	1003791	Tachyoryctes macrocephalus	19198 macrocephal
7BG3V	Tachyoryctes audax	<	1003792	Tachyoryctes splendens	19202 audax		19192 ankoli; 7247 annectens; 19206 daemon; 12699 ibean; 14960 naiuash; 13669 rex; 19190 ruand; 931 rudd; 19186 spalacin; 18448 splendens; 19188 storey
54CV2	Tachyoryctes ruddi	<	1003792	Tachyoryctes splendens	931 rudd		19192 ankoli; 7247 annectens; 19202 audax; 19206 daemon; 12699 ibean; 14960 naiuash; 13669 rex; 19190 ruand; 19186 spalacin; 18448 splendens; 19188 storey
7BG44	Tachyoryctes rex	<	1003792	Tachyoryctes splendens	13669 rex		19192 ankoli; 7247 annectens; 19202 audax; 19206 daemon; 12699 ibean; 14960 naiuash; 19190 ruand; 931 rudd; 19186 spalacin; 18448 splendens; 19188 storey
7BG47	Tachyoryctes daemon	<	1003792	Tachyoryctes splendens	19206 daemon		19192 ankoli; 7247 annectens; 19202 audax; 12699 ibean; 14960 naiuash; 13669 rex; 19190 ruand; 931 rudd; 19186 spalacin; 18448 splendens; 19188 storey
7BFS7	Tachyoryctes annectens	<	1003792	Tachyoryctes splendens	7247 annectens		19192 ankoli; 19202 audax; 19206 daemon; 12699 ibean; 14960 naiuash; 13669 rex; 19190 ruand; 931 rudd; 19186 spalacin; 18448 splendens; 19188 storey
7BG3S	Tachyoryctes naivashae	<	1003792	Tachyoryctes splendens	14960 naiuash		19192 ankoli; 7247 annectens; 19202 audax; 19206 daemon; 12699 ibean; 13669 rex; 19190 ruand; 931 rudd; 19186 spalacin; 18448 splendens; 19188 storey
54CV4	Tachyoryctes splendens	<	1003792	Tachyoryctes splendens	18448 splendens		19192 ankoli; 7247 annectens; 19202 audax; 19206 daemon; 12699 ibean; 14960 naiuash; 13669 rex; 19190 ruand; 931 rudd; 19186 spalacin; 19188 storey
54CV3	Tachyoryctes spalacinus	<	1003792	Tachyoryctes splendens	19186 spalacin		19192 ankoli; 7247 annectens; 19202 audax; 19206 daemon; 12699 ibean; 14960 naiuash; 13669 rex; 19190 ruand; 931 rudd; 18448 splendens; 19188 storey
54CV5	Tachyoryctes storeyi	<	1003792	Tachyoryctes splendens	19188 storey		19192 ankoli; 7247 annectens; 19202 audax; 19206 daemon; 12699 ibean; 14960 naiuash; 13669 rex; 19190 ruand; 931 rudd; 19186 spalacin; 18448 splendens
7BFRT	Tachyoryctes ruandae	<	1003792	Tachyoryctes splendens	19190 ruand		19192 ankoli; 7247 annectens; 19202 audax; 19206 daemon; 12699 ibean; 14960 naiuash; 13669 rex; 931 rudd; 19186 spalacin; 18448 splendens; 19188 storey
7BFRV	Tachyoryctes ankoliae	<	1003792	Tachyoryctes splendens	19192 ankoli		7247 annectens; 19202 audax; 19206 daemon; 12699 ibean; 14960 naiuash; 13669 rex; 19190 ruand; 931 rudd; 19186 spalacin; 18448 splendens; 19188 storey
7BFRS	Tachyoryctes ibeanus	<	1003792	Tachyoryctes splendens	12699 ibean		19192 ankoli; 7247 annectens; 19202 audax; 19206 daemon; 14960 naiuash; 13669 rex; 19190 ruand; 931 rudd; 19186 spalacin; 18448 splendens; 19188 storey
QM9K	Cannomys badius	'=	1003787	Cannomys badius	14201 bad; 19230 pater; 19228 plumbescens
4SCS8	Rhizomys pruinosus	'=	1003788	Rhizomys pruinosus	13989 latouche; 15584 pannos; 7513 pruinos; 19232 prusian; 10130 senex
4SCSB	Rhizomys sinensis	'=	1003789	Rhizomys sinensis	1641 chinens; 19240 dauid; 669 sinens; 7611 uestit; 2163 ward
4SCSC	Rhizomys sumatrensis	'=	1003790	Rhizomys sumatrensis	4723 cinere; 12271 erythrogenys; 19244 sumatrens
768QF	Pedetes capensis	'=	1001845	Pedetes capensis	144 angol; 1095 capens; 8070 damarens; 7928 orangi; 8228 salin; 7868 typic
7692F	Pedetes surdaster	'=	1001846	Pedetes surdaster	19272 currax; 13983 dentat; 19274 larual; 14157 surdaster; 19270 tabor
3PDQR	Idiurus macrotis	'=	1001843	Idiurus macrotis	14363 cansdale; 7978 lang; 4199 macrot; 19302 pang
3PDQT	Idiurus zenkeri	'=	1001844	Idiurus zenkeri	13347 hayman; 19306 zenker
5D2GG	Zenkerella insignis	'=	1001847	Zenkerella insignis	10266 insign
5V6HL	Anomalurus pelii	'=	1001841	Anomalurus pelii	19276 auzemberger; 19278 pel
676HD	Anomalurus beecrofti	'=	1001839	Anomalurus beecrofti	9575 argente; 19286 beecroft; 19282 citrin; 14523 fulgens; 19284 heruo; 8366 laniger; 12535 schouteden
676HG	Anomalurus derbianus	'=	1001840	Anomalurus derbianus	19296 belden; 19300 chrysophaen; 4711 cinere; 19290 derbian; 15546 erythronot; 16562 fortior; 19298 fraser; 15156 griseld; 1053 iackson; 15882 imperator; 13593 iordan; 4871 laticeps; 14942 neaue; 2623 oriental; 19294 perust
676HL	Anomalurus pusillus	'=	1001842	Anomalurus pusillus	19140 bates; 2241 pusill
F6G5	Aotus trivirgatus	><	1000935	Cheirogaleus major	24213 commerson	14223 triuirgat	2792 maior; 21264 mil; 4297 rau; 7864 typic
F6G5	Aotus trivirgatus	>	1000752	Aotus trivirgatus	14223 triuirgat	24213 commerson
5XBRB	Carlito syrichta	'=	1000915	Carlito syrichta	17950 carbonar; 10394 fratercul; 26678 syricht
SDLD	Cephalopachus bancanus	'=	1000916	Cephalopachus bancanus	10302 bancan; 112 bornean; 10410 natunens; 12919 saltator
54XZ7	Tarsius dentatus	'=	1000917	Tarsius dentatus	13975 dentat; 13819 dian
54XZB	Tarsius lariang	'=	1000919	Tarsius lariang	26680 lariang
54XZC	Tarsius pelengensis	'=	1000921	Tarsius pelengensis	15686 pelengens
54XZD	Tarsius pumilus	'=	1000922	Tarsius pumilus	919 pumil
54XZG	Tarsius spectrumgurskyae	'=	1000924	Tarsius spectrumgurskyae	26682 spectrumgursky
54XZH	Tarsius supriatnai	'=	1000925	Tarsius supriatnai	26684 supriatna
54XZK	Tarsius tarsier	>	1000926	Tarsius tarsier	23663 spectr; 26688 tarsier	26686 fuscoman
54XZK	Tarsius tarsier	><	1000918	Tarsius fuscus	26686 fuscoman	23663 spectr; 26688 tarsier	1207 fusc
54XZL	Tarsius tumpara	'=	1000927	Tarsius tumpara	26690 tumpar
54XZM	Tarsius wallacei	'=	1000928	Tarsius wallacei	24804 wallace
7BLTM	Tarsius sangirensis	'=	1000923	Tarsius sangirensis	26692 sangirens
84J4W	Tarsius niemitzi	'=	1000920	Tarsius niemitzi	26696 niemitz
7BM5P	Tarsius fuscus	<	1000918	Tarsius fuscus	1207 fusc		26686 fuscoman
5XKBG	Cercopithecus erythrogaster	'=	1000569	Cercopithecus erythrogaster	9854 erythrogaster; 14874 pocock
5XKBR	Cercopithecus cephus	'=	1000565	Cercopithecus cephus	25827 buccal; 25829 ceph; 25823 cephod; 25821 gabonens; 25825 inobseruat; 25831 ngottoens; 1329 pulcher
5XKC5	Cercopithecus diana	'=	1000567	Cercopithecus diana	13815 dian; 11486 ignit
5XKCR	Cercopithecus lowei	'=	1000573	Cercopithecus lowei	13365 lowe
69KBG	Cercopithecus erythrotis	'=	1000570	Cercopithecus erythrotis	24203 camerunens; 14581 erythrot
69KC4	Cercopithecus denti	'=	1000566	Cercopithecus denti	16554 dent; 25833 liebrechts
69KCP	Cercopithecus hamlyni	'=	1000571	Cercopithecus hamlyni	17630 auror; 25835 hamlyn; 19082 kahuziens
69KD3	Cercopithecus roloway	'=	1000580	Cercopithecus roloway	13149 palatin; 25837 roloway
STDP	Cercopithecus ascanius	'=	1000563	Cercopithecus ascanius	25843 ascan; 25845 atrinas; 25857 cirrhorhin; 25847 enkamer; 25839 histri; 12541 ituriens; 25859 kassaic; 19566 katang; 21517 melanogenys; 1889 montan; 25849 mpang; 25861 omiss; 2629 oriental; 25863 pelorhin; 25841 picturat; 25853 rutschuric; 25851 sass; 12933 schmidt; 25865 whiteside
STDV	Cercopithecus campbelli	'=	1000564	Cercopithecus campbelli	25869 burnett; 18368 campbell; 25867 monell
STF9	Cercopithecus lomamiensis	'=	1000572	Cercopithecus lomamiensis	25871 lomamiens
STFF	Cercopithecus mitis	'=	1000574	Cercopithecus mitis	21485 albogular; 25881 albotorquat; 13445 beirens; 25887 boutourlin; 12603 carruthers; 25899 chimang; 25903 diademat; 25905 diloph; 21465 doggett; 16620 elgon; 25889 erythrarch; 25875 francesc; 25893 heymans; 847 hinde; 10270 insign; 25895 kandt; 25879 kibonotens; 25897 kolb; 21130 labiat; 25913 maes; 25877 manyaraens; 21000 mit; 22722 moloney; 25909 monoid; 889 mossambic; 13907 neumann; 25907 ni…
STFG	Cercopithecus mona	'=	1000575	Cercopithecus mona	25921 mon
STFK	Cercopithecus neglectus	'=	1000576	Cercopithecus neglectus	25931 brazz; 25927 brazziform; 25929 ezr; 3331 neglect
STFM	Cercopithecus nictitans	'=	1000577	Cercopithecus nictitans	25783 insolit; 25935 laglaize; 25933 ludi; 21294 martin; 22284 nictitans; 22800 stampfl; 25937 sticticeps
STFT	Cercopithecus petaurista	'=	1000578	Cercopithecus petaurista	24598 buettikofer; 25941 fantiens; 11082 petaurist; 25939 pygr
STFZ	Cercopithecus pogonias	'=	1000579	Cercopithecus pogonias	25945 erxleben; 20586 gray; 10718 nigrip; 382 pallid; 25947 petronell; 25949 pogoni; 22306 schwarz; 25943 schwarzian
STGF	Cercopithecus sclateri	'=	1000581	Cercopithecus sclateri	158 sclater
STGT	Cercopithecus wolfi	'=	1000582	Cercopithecus wolfi	8879 elegans; 25951 pyrogaster; 25953 wolf
5XW8T	Chlorocebus aethiops	><	1000583	Chlorocebus aethiops	24321 aethiops; 1065 matschie	25955 hilgert	25971 zauattar
5XW8T	Chlorocebus aethiops	><	1000586	Chlorocebus pygerythrus	25955 hilgert	24321 aethiops; 1065 matschie	2898 arenar; 4639 central; 25975 excubitor; 408 nesiot; 25973 pemb; 10076 pygerythr; 18654 rufoniger; 25979 rufouirid; 24792 uoeltzkow
5XW96	Chlorocebus sabaeus	'=	1000587	Chlorocebus sabaeus	497 sabae
5Y7WT	Chlorocebus cynosuros	'=	1000584	Chlorocebus cynosuros	25961 cynosur
5Y7X6	Chlorocebus tantalus	'=	1000588	Chlorocebus tantalus	25963 budgett; 23071 marrens; 25965 tantal
5Y88T	Chlorocebus djamdjamensis	'=	1000585	Chlorocebus djamdjamensis	25967 diamdiamens; 25969 harennaens
69VWT	Chlorocebus pygerythrus	><	1000586	Chlorocebus pygerythrus	2898 arenar; 4639 central; 25975 excubitor; 408 nesiot; 25973 pemb; 10076 pygerythr; 18654 rufoniger; 25979 rufouirid; 24792 uoeltzkow	25971 zauattar	25955 hilgert
69VWT	Chlorocebus pygerythrus	><	1000583	Chlorocebus aethiops	25971 zauattar	2898 arenar; 4639 central; 25975 excubitor; 408 nesiot; 25973 pemb; 10076 pygerythr; 18654 rufoniger; 25979 rufouirid; 24792 uoeltzkow	24321 aethiops; 1065 matschie
8H788	Chlorocebus dryas	'=	1000568	Chlorocebus dryas	2661 dry
43L7Y	Miopithecus ogouensis	'=	1000592	Miopithecus ogouensis	25981 ogouens
43L7Z	Miopithecus talapoin	'=	1000593	Miopithecus talapoin	25983 capillat; 25985 pilette; 25993 talapoin
3BDH5	Erythrocebus patas	'=	1000590	Erythrocebus patas	6417 formos; 19836 langheld; 25995 pat; 17406 pyrrhonot; 22436 uilliers; 19742 white; 8136 zech
3BDH6	Erythrocebus poliophaeus	'=	1000591	Erythrocebus poliophaeus	20510 albigen; 25997 poliophae
7TL9S	Erythrocebus baumstarki	'=	1000589	Erythrocebus baumstarki	25999 baumstark
BTKJ	Allenopithecus nigroviridis	'=	1000559	Allenopithecus nigroviridis	26001 nigrouirid
BVHG	Allochrocebus lhoesti	'=	1000560	Allochrocebus lhoesti	26003 lhoest
BVHH	Allochrocebus preussi	'=	1000561	Allochrocebus preussi	5607 insular; 26005 preuss
BVHJ	Allochrocebus solatus	'=	1000562	Allochrocebus solatus	13921 solat
69KQH	Cercocebus sanjei	'=	1000599	Cercocebus sanjei	26009 sanie
SSSY	Cercocebus agilis	'=	1000594	Cercocebus agilis	5447 agil; 3295 fumos; 26011 hagenbeck; 26015 oberlaender
SSSZ	Cercocebus atys	'=	1000595	Cercocebus atys	26017 atys; 6767 fuliginos
SST2	Cercocebus chrysogaster	'=	1000596	Cercocebus chrysogaster	1651 chrysogaster
SST8	Cercocebus galeritus	'=	1000597	Cercocebus galeritus	24111 galerit
SSTC	Cercocebus lunulatus
SSTF	Cercocebus torquatus	'=	1000600	Cercocebus torquatus	180 collar; 24898 cross; 8743 torquat
			1000598	Cercocebus lunulatus
3W2S8	Lophocebus albigena	>	1000601	Lophocebus albigena	20506 albigen	1133 iohnston; 26026 osman; 13225 ugand
3W2S8	Lophocebus albigena	>	1006695	Lophocebus ugandae	13225 ugand	20506 albigen; 1133 iohnston; 26026 osman
3W2S8	Lophocebus albigena	>	1006694	Lophocebus osmani	26026 osman	20506 albigen; 1133 iohnston; 13225 ugand
3W2S8	Lophocebus albigena	>	1006692	Lophocebus johnstoni	1133 iohnston	20506 albigen; 26026 osman; 13225 ugand
3W2S9	Lophocebus aterrimus	>	1000602	Lophocebus aterrimus	21298 aterrim	26028 opdenbosch
3W2S9	Lophocebus aterrimus	>	1006693	Lophocebus opdenboschi	26028 opdenbosch	21298 aterrim
3WWN9	Macaca arctoides	'=	1000603	Macaca arctoides	26030 arctoid
3WWNC	Macaca cyclopis	'=	1000605	Macaca cyclopis	26032 cyclop
3WWND	Macaca fascicularis	'=	1000606	Macaca fascicularis	26038 argentimembr; 26034 atriceps; 4523 aure; 10642 condorens; 26044 fascicular; 1209 fusc; 2489 ir; 26046 karimondiaw; 24229 lasi; 14341 mansalar; 13959 mordax; 10498 philippinens; 26036 resim; 26040 sublimit; 26042 submordax; 15660 sumb; 15734 tu; 12012 umbros
3WWNF	Macaca fuscata	'=	1000607	Macaca fuscata	7177 fuscat; 16356 yaku
3WWNG	Macaca hecki	'=	1000608	Macaca hecki	19354 heck
3WWNK	Macaca leonina	'=	1000609	Macaca leonina	15280 adust; 10088 blyth; 21324 indochinens; 15606 insulan; 20496 leonin
3WWNL	Macaca leucogenys	'=	1000610	Macaca leucogenys	6137 leucogenys
3WWNN	Macaca maura	'=	1000611	Macaca maura	15460 maur
3WWNQ	Macaca mulatta	'=	1000612	Macaca mulatta	26052 mcmahon; 26054 mulatt; 14711 nipalens; 26048 oinops; 26050 siamic
3WWNS	Macaca munzala	'=	1000613	Macaca munzala	26056 munzal
3WWNT	Macaca nemestrina	'=	1000614	Macaca nemestrina	26058 broc; 26062 libidinos; 26066 nemestrin; 26064 nucifer
3WWNV	Macaca nigrescens	'=	1000616	Macaca nigrescens	3594 nigrescens
3WWNX	Macaca ochreata	>	1006585	Macaca brunnescens	26068 brunnescens	26070 ochreat
3WWNX	Macaca ochreata	>	1000617	Macaca ochreata	26070 ochreat	26068 brunnescens
3WWNZ	Macaca pagensis	'=	1000618	Macaca pagensis	26072 mentaueens; 14451 pagens
3WWP2	Macaca radiata	'=	1000619	Macaca radiata	24023 dilut; 26074 radiat
3WWP5	Macaca siberu	'=	1000620	Macaca siberu	10246 siber
[truncated: 4,977 more rows]
