# Supplementary material for: A scalable exemplar-based method for aligning biological taxonomies
Source: Biodivers Data J. 2026 Jun 17;14:e191754. doi: 10.3897/BDJ.14.e191754 (PMC13294682; doi:10.3897/BDJ.14.e191754)
Supplement: Supplementary material 2 — Supplementary Table 2 Exemplars Report [file bdj-14-e191754-s002.csv]

exemplar id	epithet	checklist	taxonID	canonicalName
0	anatin	A	74WBV	Ornithorhynchus anatinus
0	anatin	B	1000001	Ornithorhynchus anatinus
2	attenborough	A	8LZKG	Myotis attenboroughi
2	attenborough	B	1005369	Myotis attenboroughi
4	attenborough	A	7GBTK	Zaglossus attenboroughi
4	attenborough	B	1000003	Zaglossus attenboroughi
6	bruiin	A	784LT	Pogonomelomys bruijni
6	bruiin	B	1003256	Pogonomelomys bruijnii
8	bruiin	A	7GBTL	Zaglossus bruijni
8	bruiin	B	1000005	Zaglossus bruijnii
10	barton	A	7GC5K	Zaglossus bartoni
10	barton	A	BP7RL	Zaglossus bartoni bartoni
10	barton	B	1000004	Zaglossus bartoni
12	barton	A	BN4N6	Callosciurus erythraeus bartoni
12	barton	B	9005807	Callosciurus bartoni
14	clun	A	BP7RM	Zaglossus bartoni clunius
14	clun	B	9000042	Zaglossus clunius
16	diamond	A	BP7RN	Zaglossus bartoni diamondi
16	diamond	B	9000044	Zaglossus diamondi
18	smeenk	A	BP7RP	Zaglossus bartoni smeenki
18	smeenk	B	9000045	Zaglossus smeenki
20	acanthion	A	BP494	Tachyglossus aculeatus acanthion
20	acanthion	B	9000035	Tachyglossus acanthion
22	aculeat	A	54CMZ	Tachyglossus aculeatus
22	aculeat	A	BP495	Tachyglossus aculeatus aculeatus
22	aculeat	B	1000002	Tachyglossus aculeatus
24	lawes	A	BP496	Tachyglossus aculeatus lawesii
24	lawes	B	9000034	Tachyglossus lawesii
26	multiaculeat	A	BP497	Tachyglossus aculeatus multiaculeatus
26	multiaculeat	B	9000037	Tachyglossus multiaculeatus
28	setos	A	C4K7Q	Echimys setosus
28	setos	A	4MQLK	Proechimys setosus
28	setos	A	58VMK	Trinomys setosus
28	setos	A	5LM4J	Trinomys setosus setosus
28	setos	B	1001484	Trinomys setosus
30	setos	A	C9P5N	Erinaceus setosus
30	setos	A	4X2V5	Setifer setosus
30	setos	B	1000518	Setifer setosus
32	setos	A	4FDF5	Petinomys setosus
32	setos	B	1001663	Petinomys setosus
34	setos	A	CCKTH	Dasypus setosus
34	setos	A	BNFC9	Euphractus sexcinctus setosus
34	setos	B	9001206	Euphractus setosus
36	setos	A	5K6NB	Paradoxurus hermaphroditus setosus
36	setos	B	9023122	Paradoxurus setosus
38	setos	A	7KRSZ	Sorex monticolus setosus
38	setos	B	9015629	Sorex setosus
40	setos	A	BP498	Tachyglossus aculeatus setosus
40	setos	B	9000021	Tachyglossus setosus
42	setos	A	683VY	Arvicanthis setosus
42	setos	B	9012517	Arvicanthis setosus
44	uolans	A	3G6FQ	Glaucomys volans
44	uolans	A	BNGX4	Glaucomys volans volans
44	uolans	A	44NPR	Mus volans
44	uolans	B	1001622	Glaucomys volans
46	uolans	A	8LZCD	Myotis volans
46	uolans	A	BNQ2Z	Myotis volans volans
46	uolans	A	7G2SL	Vespertilio volans
46	uolans	B	1005483	Myotis volans
48	uolans	A	78MK6	Pteromys volans
48	uolans	A	BNXTJ	Pteromys volans volans
48	uolans	B	1001666	Pteromys volans
50	uolans	A	6V6M5	Petauroides volans
50	uolans	A	5KB9R	Petauroides volans volans
50	uolans	B	1000351	Petauroides volans
52	uolans	A	339J4	Cynocephalus volans
52	uolans	A	CB53C	Lemur volans
52	uolans	B	1000534	Cynocephalus volans
54	peninsul	A	FRJC	Apodemus peninsulae
54	peninsul	B	1003021	Apodemus peninsulae
56	peninsul	A	M22Z	Blarina peninsulae
56	peninsul	B	1004123	Blarina peninsulae
58	peninsul	A	BNDHP	Eptesicus fuscus peninsulae
58	peninsul	A	5LR7N	Vespertilio fuscus peninsulae
58	peninsul	B	9018278	Eptesicus peninsulae
60	peninsul	A	7KK5Y	Phalanger mimicus peninsulae
60	peninsul	A	5KBV2	Phalanger orientalis peninsulae
60	peninsul	B	9001074	Phalanger peninsulae
62	peninsul	A	BMZC2	Ammospermophilus leucurus peninsulae
62	peninsul	B	9007039	Ammospermophilus peninsulae
64	peninsul	A	BN5BC	Canis latrans peninsulae
64	peninsul	B	9021036	Canis peninsulae
66	peninsul	A	BN6ML	Chaetodipus spinatus peninsulae
66	peninsul	B	9008677	Chaetodipus peninsulae
68	peninsul	A	C9WXH	Galeopterus variegatus peninsulae
68	peninsul	B	9001977	Galeopterus peninsulae
70	peninsul	A	5J9G2	Lariscus insignis peninsulae
70	peninsul	B	9006111	Lariscus peninsulae
72	peninsul	A	BNR3B	Odocoileus hemionus peninsulae
72	peninsul	B	9026005	Odocoileus peninsulae
74	peninsul	A	BP4BZ	Tamias striatus peninsulae
74	peninsul	B	9007706	Tamias peninsulae
76	peninsul	A	6SYYP	Oryzomys peninsulae
76	peninsul	B	1006748	Oryzomys peninsulae
78	peninsul	A	5GW8K	Dicrostonyx unalascensis peninsulae
78	peninsul	B	9009391	Dicrostonyx peninsulae
80	uariegat	A	4B7TG	Otospermophilus variegatus
80	uariegat	A	BNRSD	Otospermophilus variegatus variegatus
80	uariegat	A	4YKBJ	Spermophilus variegatus
80	uariegat	B	1001766	Otospermophilus variegatus
82	uariegat	A	N5F8	Bradypus variegatus
82	uariegat	A	BN43C	Bradypus variegatus variegatus
82	uariegat	B	1000432	Bradypus variegatus
84	uariegat	A	7FHRK	Varecia variegata
84	uariegat	A	BP6Z2	Varecia variegata variegata
84	uariegat	B	1001011	Varecia variegata
86	uariegat	A	THFR	Chalinolobus variegatus
86	uariegat	A	3G6KB	Glauconycteris variegata
86	uariegat	A	5HH37	Glauconycteris variegata variegata
86	uariegat	A	4VY67	Scotophilus variegatus
86	uariegat	B	1005547	Glauconycteris variegata
88	uariegat	A	7JP23	Dasyprocta punctata variegata
88	uariegat	A	C3KG2	Dasyprocta variegata
88	uariegat	B	1001227	Dasyprocta variegata
90	uariegat	A	J8PK	Ateles variegatus
90	uariegat	B	9003260	Ateles variegatus
92	uariegat	A	4GK64	Phoca variegata
92	uariegat	B	9020395	Phoca variegata
94	uariegat	A	5J4RL	Indri indri variegatus
94	uariegat	B	9003716	Indri variegatus
96	temminck	A	RVXB	Catopuma temminckii
96	temminck	A	BN5TN	Catopuma temminckii temminckii
96	temminck	B	1005983	Catopuma temminckii
98	temminck	A	8P7JF	Dysopes temminckii
98	temminck	A	7VVWQ	Molossops temminckii
98	temminck	A	8PFMS	Molossops temminckii temminckii
98	temminck	B	1005193	Molossops temminckii
100	temminck	A	4Q344	Pteropus temmincki
100	temminck	A	4Q343	Pteropus temminckii
100	temminck	A	7XHRQ	Pteropus temminckii temminckii
100	temminck	B	1004502	Pteropus temminckii
102	temminck	A	BNVN8	Piliocolobus badius temminckii
102	temminck	A	4HTR2	Piliocolobus temminckii
102	temminck	B	9002738	Piliocolobus temminckii
104	temminck	A	CCKRS	Galeopterus variegatus temminckii
104	temminck	B	9001969	Galeopterus temminckii
106	temminck	A	7KNYK	Protoxerus stangeri temminckii
106	temminck	B	9007574	Protoxerus temminckii
108	temminck	A	8LKP5	Scotophilus kuhlii temminckii
108	temminck	A	8LJ8K	Vespertilio temminckii
108	temminck	B	9018697	Scotophilus temminckii
110	bornean	A	485JJ	Nycticebus borneanus
110	bornean	B	1001063	Nycticebus borneanus
112	bornean	A	BN67R	Cephalopachus bancanus borneanus
112	bornean	A	5LF9V	Tarsius bancanus borneanus
112	bornean	B	9003628	Cephalopachus borneanus
114	bornean	A	CCKTF	Galeopterus variegatus borneanus
114	bornean	B	9001982	Galeopterus borneanus
116	bornean	A	BNQ9V	Nannosciurus melanotis borneanus
116	bornean	B	9006141	Nannosciurus borneanus
118	bornean	A	5KGG5	Pipistrellus ceylonicus borneanus
118	bornean	B	9018490	Pipistrellus borneanus
120	bornean	A	5KRTY	Pteromyscus pulverulentus borneanus
120	bornean	B	9006601	Pteromyscus borneanus
122	albiuentr	A	7W33B	Noctilio albiventris
122	albiuentr	A	BNQQ2	Noctilio albiventris albiventris
122	albiuentr	B	1004870	Noctilio albiventris
124	albiuentr	A	J8NM	Atelerix albiventris
124	albiuentr	B	1003804	Atelerix albiventris
126	albiuentr	A	6D4X2	Didelphis albiventris
126	albiuentr	B	1000018	Didelphis albiventris
128	albiuentr	A	C3ZQF	Toromys albiventris
128	albiuentr	B	1001441	Toromys albiventris
130	albiuentr	A	69J6H	Cephalorhynchus albiventris
130	albiuentr	A	4GK68	Phocaena albiventris
130	albiuentr	B	9027816	Cephalorhynchus albiventris
132	algir	A	J8NN	Atelerix algirus
132	algir	A	BN34R	Atelerix algirus algirus
132	algir	B	1003805	Atelerix algirus
134	algir	A	6BQ97	Cuniculus algirus
134	algir	A	BNRQ9	Oryctolagus cuniculus algirus
134	algir	B	9004307	Oryctolagus algirus
134	algir	B	9004308	Oryctolagus algirus
136	algir	A	BQCZG	Caracal caracal algira
136	algir	B	9021690	Caracal algirus
138	algir	A	5LCHJ	Sus scrofa algira
138	algir	B	9027099	Sus algirus
140	uagans	A	BN34S	Atelerix algirus vagans
140	uagans	B	9014621	Atelerix vagans
142	angol	A	BN34T	Atelerix frontalis angolae
142	angol	B	9014628	Atelerix angolae
144	angol	A	7KJFS	Pedetes cafer angolae
144	angol	B	9007811	Pedetes angolae
146	frontal	A	5WP9P	Bos frontalis
146	frontal	A	5FZB2	Bos frontalis frontalis
146	frontal	B	1006259	Bos frontalis
148	frontal	A	J8NP	Atelerix frontalis
148	frontal	A	BN34V	Atelerix frontalis frontalis
148	frontal	B	1003806	Atelerix frontalis
150	frontal	A	5ZCWZ	Clymenia frontalis
150	frontal	A	34JWZ	Delphinus frontalis
150	frontal	A	4MQ5P	Prodelphinus frontalis
150	frontal	A	6ZJCX	Stenella frontalis
150	frontal	B	1006439	Stenella frontalis
152	frontal	A	J8P3	Ateles frontalis
152	frontal	B	9003290	Ateles frontalis
154	sclater	A	69Z82	Chlorotalpa sclateri
154	sclater	A	BN76B	Chlorotalpa sclateri sclateri
154	sclater	A	C9B89	Chrysochloris sclateri
154	sclater	B	1000477	Chlorotalpa sclateri
156	sclater	A	J8NQ	Atelerix sclateri
156	sclater	B	1003807	Atelerix sclateri
158	sclater	A	STGF	Cercopithecus sclateri
158	sclater	B	1000581	Cercopithecus sclateri
160	sclater	A	6RS3W	Myosorex sclateri
160	sclater	B	1004106	Myosorex sclateri
162	sclater	A	4YC34	Sorex sclateri
162	sclater	B	1004284	Sorex sclateri
164	sclater	A	BQ6GN	Atelocynus microtis sclateri
164	sclater	B	9020740	Atelocynus sclateri
166	sclater	A	BNLVP	Litocranius walleri sclateri
166	sclater	B	9024084	Litocranius sclateri
168	sclater	A	7KTC4	Thryonomys gregorianus sclateri
168	sclater	B	9005195	Thryonomys sclateri
170	collar	A	GB5N	Arctonyx collaris
170	collar	A	BQ4X3	Arctonyx collaris collaris
170	collar	B	1005854	Arctonyx collaris
172	collar	A	6GXMJ	Eulemur collaris
172	collar	B	1000993	Eulemur collaris
174	collar	A	7VL7Z	Lagomys collaris
174	collar	A	7W4BV	Ochotona collaris
174	collar	B	1001152	Ochotona collaris
176	collar	A	3KNLV	Hemiechinus collaris
176	collar	B	1003813	Hemiechinus collaris
178	collar	A	BP6VM	Ursus arctos collaris
178	collar	A	9H5LK	Ursus collaris
178	collar	B	9020525	Ursus collaris
180	collar	A	SST3	Cercocebus collaris
180	collar	B	9002355	Cercocebus collaris
182	collar	A	7WTFH	Sciurotamias collaris
182	collar	B	9007592	Sciurotamias collaris
184	libyc	A	7VTBN	Meriones libycus
184	libyc	B	1002959	Meriones libycus
186	libyc	A	5HN6W	Hemiechinus auritus libycus
186	libyc	B	9014677	Hemiechinus libycus
188	libyc	A	BP3VJ	Sus scrofa libycus
188	libyc	B	9027102	Sus libycus
190	libyc	A	3PBCD	Ictonyx libyca
190	libyc	A	6N5X5	Ictonyx libycus
190	libyc	A	5J454	Ictonyx libycus libycus
190	libyc	A	6RR2N	Mustela libyca
190	libyc	A	4KSGV	Poecilictis libyca
190	libyc	B	1005834	Poecilictis libyca
192	albul	A	BN6KS	Chaetodipus arenarius albulus
192	albul	B	9008606	Chaetodipus albulus
194	albul	A	7JTSM	Hemiechinus auritus albulus
194	albul	B	9014682	Hemiechinus albulus
196	aegypt	A	BNHVY	Hemiechinus auritus aegyptius
196	aegypt	B	9014676	Hemiechinus aegyptius
198	aegypt	A	7V4Y4	Gerbillus aegyptius
198	aegypt	B	9011918	Gerbillus aegyptius
200	aegypt	A	8LFVB	Pipistrellus aegyptius
200	aegypt	B	9018518	Pipistrellus aegyptius
202	aurit	A	6M23W	Hemiechinus auritus
202	aurit	A	BNHVZ	Hemiechinus auritus auritus
202	aurit	B	1003812	Hemiechinus auritus
204	aurit	A	3VYBY	Lonchorhina aurita
204	aurit	A	7JYYH	Lonchorhina aurita aurita
204	aurit	B	1004944	Lonchorhina aurita
206	aurit	A	4K2Z9	Plecotus auritus
206	aurit	A	5KHRG	Plecotus auritus auritus
206	aurit	A	7FQT7	Vespertilio auritus
206	aurit	B	1005662	Plecotus auritus
208	aurit	A	68VNQ	Callithrix aurita
208	aurit	B	1000779	Callithrix aurita
210	aurit	A	3FPQS	Geogale aurita
210	aurit	A	BNGKH	Geogale aurita aurita
210	aurit	B	1000489	Geogale aurita
212	aurit	A	5YK72	Chrotopterus auritus
212	aurit	A	7FDVF	Vampyrus auritus
212	aurit	B	1004988	Chrotopterus auritus
214	aurit	A	C3SL5	Capromys auritus
214	aurit	A	6RC7S	Mesocapromys auritus
214	aurit	B	1001382	Mesocapromys auritus
216	aurit	A	485DD	Nycteris aurita
216	aurit	A	4FCBY	Petalia aurita
216	aurit	B	1004834	Nycteris aurita
218	aurit	A	4DGHH	Paratriaenops auritus
218	aurit	A	5856T	Triaenops auritus
218	aurit	B	1004762	Paratriaenops auritus
220	aurit	A	35WKB	Didelphis aurita
220	aurit	B	1000019	Didelphis aurita
222	aurit	A	45HY2	Myzopoda aurita
222	aurit	B	1004831	Myzopoda aurita
224	aurit	A	794KX	Reithrodon auritus
224	aurit	B	1002738	Reithrodon auritus
226	aurit	A	3XVJF	Manis auritus
226	aurit	A	BNMV2	Manis pentadactyla aurita
226	aurit	A	BNMV3	Manis pentadactyla auritus
226	aurit	B	9018866	Manis aurita
228	aurit	A	76TNK	Peromyscus auritus
228	aurit	B	9010750	Peromyscus auritus
230	aurit	A	4P4HP	Pseudomys auritus
230	aurit	B	1003278	Pseudomys auritus
232	aurit	A	7XGCK	Ochotona macrotis auritus
232	aurit	B	9004547	Ochotona aurita
234	megalot	A	QLXM	Canis megalotis
234	megalot	A	4B7CH	Otocyon megalotis
234	megalot	A	BNRRK	Otocyon megalotis megalotis
234	megalot	B	1005963	Otocyon megalotis
236	megalot	A	7WPY2	Reithrodontomys megalotis
236	megalot	B	1002359	Reithrodontomys megalotis
238	megalot	A	3M37Q	Hipposideros megalotis
238	megalot	A	77FKJ	Phyllorhina megalotis
238	megalot	B	1004620	Hipposideros megalotis
240	megalot	A	7VV67	Micronycteris megalotis
240	megalot	A	7WFQR	Phyllophora megalotis
240	megalot	B	1004958	Micronycteris megalotis
242	megalot	A	37CP5	Dorcatragus megalotis
242	megalot	B	1006140	Dorcatragus megalotis
244	megalot	A	9H5MX	Cercoleptes megalotus
244	megalot	A	5KMGF	Potos flavus megalotus
244	megalot	B	9020121	Potos megalotus
246	megalot	A	BNHW2	Hemiechinus auritus megalotis
246	megalot	B	9014681	Hemiechinus megalotis
248	megalot	A	47WX3	Notomys megalotis
248	megalot	B	9012872	Notomys megalotis
250	dauuric	A	7VPKS	Lepus dauuricus
250	dauuric	A	7W4BL	Ochotona dauurica
250	dauuric	A	BNQZ8	Ochotona dauurica dauurica
250	dauuric	B	1001155	Ochotona dauurica
252	dauuric	A	3ZY2Q	Mesechinus dauuricus
252	dauuric	B	1003814	Mesechinus dauuricus
254	hugh	A	3ZY2R	Mesechinus hughi
254	hugh	B	1003815	Mesechinus hughi
256	amurens	A	3T4QM	Lemmus amurensis
256	amurens	B	1006710	Lemmus amurensis
258	amurens	A	3B2BY	Erinaceus amurensis
258	amurens	B	1003808	Erinaceus amurensis
260	amurens	A	BNNDX	Meles leucurus amurensis
260	amurens	A	5JLPR	Meles taxus amurensis
260	amurens	B	9019558	Meles amurensis
262	amurens	A	5JT5Q	Myotis bombinus amurensis
262	amurens	A	5JT8R	Myotis nattereri amurensis
262	amurens	B	9017918	Myotis amurensis
264	amurens	A	BNPLG	Mustela eversmanii amurensis
264	amurens	B	9019698	Mustela amurensis
266	amurens	A	5JFSP	Lutra vulgaris amurensis
266	amurens	B	9019499	Lutra amurensis
268	concolor	A	3DXV5	Felis concolor
268	concolor	A	5HBZ7	Felis concolor concolor
268	concolor	A	4QHKG	Puma concolor
268	concolor	A	BNY4Y	Puma concolor concolor
268	concolor	B	1006017	Puma concolor
270	concolor	A	3B2BZ	Erinaceus concolor
270	concolor	A	7JQBV	Erinaceus concolor concolor
270	concolor	B	1003809	Erinaceus concolor
272	concolor	A	3NFRL	Hylobates concolor
272	concolor	A	47NQL	Nomascus concolor
272	concolor	A	BNQQJ	Nomascus concolor concolor
272	concolor	B	1000737	Nomascus concolor
274	concolor	A	45QBG	Nasalis concolor
274	concolor	A	4XF7W	Simias concolor
274	concolor	A	BP2QX	Simias concolor concolor
274	concolor	B	1000695	Simias concolor
276	concolor	A	4X723	Sicista concolor
276	concolor	B	1002001	Sicista concolor
278	concolor	A	7R5Z7	Artibeus concolor
278	concolor	A	86CSC	Koopmania concolor
278	concolor	B	1005004	Artibeus concolor
280	concolor	A	48V4Y	Oecomys concolor
280	concolor	B	1002620	Oecomys concolor
282	concolor	A	6XBMD	Salanoia concolor
282	concolor	B	1006035	Salanoia concolor
284	concolor	A	BN4N2	Callosciurus caniceps concolor
284	concolor	B	9005744	Callosciurus concolor
286	concolor	A	7JMXS	Cynopterus brachyotis concolor
286	concolor	B	9015990	Cynopterus concolor
288	concolor	A	9H5HY	Mephitis concolor
288	concolor	B	9018985	Mephitis concolor
288	concolor	B	9018986	Mephitis concolor
290	concolor	A	6Z98Y	Spermophilus concolor
290	concolor	B	9007252	Spermophilus concolor
292	concolor	A	5KDKC	Phoca vitulina concolor
292	concolor	B	9020402	Phoca concolor
294	rhod	A	7JQC7	Erinaceus concolor rhodius
294	rhod	B	9014642	Erinaceus rhodius
296	rhod	A	5JBWB	Lepus europaeus rhodius
296	rhod	B	9004089	Lepus rhodius
298	rhod	A	7JBR5	Apodemus mystacinus rhodius
298	rhod	B	9012319	Apodemus rhodius
300	rhod	A	5JLPL	Meles meles rhodius
300	rhod	B	9019554	Meles rhodia
302	transcaucasic	A	BNDS6	Erinaceus concolor transcaucasicus
302	transcaucasic	B	9014640	Erinaceus transcaucasicus
304	transcaucasic	A	7L4GG	Talpa levantis transcaucasica
304	transcaucasic	B	1006809	Talpa transcaucasica
306	transcaucasic	A	7XFT3	Microtus arvalis transcaucasicus
306	transcaucasic	B	9009959	Microtus transcaucasicus
308	europae	A	6PPYF	Lepus europaeus
308	europae	A	BNLGN	Lepus europaeus europaeus
308	europae	B	1001090	Lepus europaeus
310	europae	A	54M2V	Talpa europaea
310	europae	A	7KSGC	Talpa europaea europaea
310	europae	B	1004339	Talpa europaea
312	europae	A	36BK7	Dioplodon europaeus
312	europae	A	4256D	Mesoplodon europaeus
312	europae	B	1006473	Mesoplodon europaeus
314	europae	A	3B2C2	Erinaceus europaeus
314	europae	B	1003810	Erinaceus europaeus
316	europae	A	3ZDRQ	Meles europaeus
316	europae	B	9019584	Meles europaea
318	pallid	A	F4NM	Antrozous pallidus
318	pallid	A	BMZZY	Antrozous pallidus pallidus
318	pallid	A	7G33S	Vespertilio pallidus
318	pallid	B	1005492	Antrozous pallidus
320	pallid	A	QLXQ	Canis pallidus
320	pallid	A	5BSFY	Vulpes pallida
320	pallid	A	5LSB2	Vulpes pallida pallida
320	pallid	B	1005974	Vulpes pallida
320	pallid	B	9021486	Vulpes pallidus
322	pallid	A	42VN2	Microdipodops pallidus
322	pallid	A	BNNVM	Microdipodops pallidus pallidus
322	pallid	B	1001910	Microdipodops pallidus
324	pallid	A	3CHNM	Euoticus pallidus
324	pallid	A	BNF97	Euoticus pallidus pallidus
324	pallid	B	1001041	Euoticus pallidus
326	pallid	A	43JSQ	Miniopterus pallidus
326	pallid	A	5JQ25	Miniopterus schreibersii pallidus
326	pallid	B	1005130	Miniopterus pallidus
328	pallid	A	7WRTP	Salpingotus pallidus
328	pallid	B	1001981	Salpingotus pallidus
330	pallid	A	79YK2	Scotoecus pallidus
330	pallid	A	4VY5X	Scotophilus pallidus
330	pallid	B	1005646	Scotoecus pallidus
332	pallid	A	4GGDQ	Phloeomys pallidus
332	pallid	B	1003439	Phloeomys pallidus
334	pallid	A	BN6LF	Chaetodipus fallax pallidus
334	pallid	A	7KK9J	Perognathus fallax pallidus
334	pallid	B	9008628	Chaetodipus pallidus
336	pallid	A	BNDHN	Eptesicus fuscus pallidus
336	pallid	A	6FYSQ	Eptesicus pallidus
336	pallid	B	9018283	Eptesicus pallidus
338	pallid	A	BNPM4	Mustela nivalis pallida
338	pallid	A	5KSS5	Putorius nivalis pallidus
338	pallid	B	9019773	Mustela pallida
340	pallid	A	BNXB5	Procyon lotor pallidus
340	pallid	B	9020168	Procyon pallidus
342	pallid	A	5KRX9	Pteropus griseus pallidus
342	pallid	A	6WM5B	Pteropus pallidus
342	pallid	B	9016171	Pteropus pallidus
344	pallid	A	BN3J2	Balantiopteryx plicata pallida
344	pallid	B	9016855	Balantiopteryx pallida
346	pallid	A	BQ86P	Blarina brevicauda pallida
346	pallid	B	9015253	Blarina pallida
348	pallid	A	BN4RC	Caluromys derbianus pallidus
348	pallid	B	9000073	Caluromys pallidus
350	pallid	A	7K2P3	Dipodomys ordii pallidus
350	pallid	B	9008472	Dipodomys pallidus
352	pallid	A	7JQBX	Erinaceus roumanicus pallidus
352	pallid	B	9014673	Erinaceus pallidus
354	pallid	A	5HYM3	Hipposideros fulvus pallidus
354	pallid	B	9016501	Hipposideros pallidus
356	pallid	A	BNJZ3	Ictidomys tridecemlineatus pallidus
356	pallid	B	9007085	Ictidomys pallidus
358	pallid	A	BNKKP	Kobus ellipsiprymnus pallidus
358	pallid	B	9025185	Kobus pallidus
360	pallid	A	7JXWZ	Lepus americanus pallidus
360	pallid	B	9003959	Lepus pallidus
362	pallid	A	5KNNC	Procavia capensis pallida
362	pallid	B	9001845	Procavia pallida
364	pallid	A	5LKZQ	Tragulus kanchil pallidus
364	pallid	B	9026803	Tragulus pallidus
366	pallid	A	BP7BV	Viverricula indica pallida
366	pallid	B	9023208	Viverricula pallida
368	pallid	A	5X3QZ	Bradypus pallidus
368	pallid	B	9001339	Bradypus pallidus
370	pallid	A	6F3RZ	Eliomys pallidus
370	pallid	B	9005699	Eliomys pallidus
372	pallid	A	4SK54	Rhombomys pallidus
372	pallid	B	9012083	Rhombomys pallidus
374	pallid	A	6YVRR	Sotalia pallida
374	pallid	B	9027575	Sotalia pallida
376	pallid	A	7JC2D	Apodemus arianus pallidus
376	pallid	B	9012426	Apodemus pallidus
378	pallid	A	BN3HD	Baiomys musculus pallidus
378	pallid	B	9010363	Baiomys pallidus
380	pallid	A	5G99T	Castor canadensis pallidus
380	pallid	B	9007848	Castor pallidus
382	pallid	A	5GC4R	Cercopithecus pogonias pallidus
382	pallid	B	9002238	Cercopithecus pallidus
384	pallid	A	7JNKN	Cryptomys hottentotus pallidus
384	pallid	B	9005029	Cryptomys pallidus
386	pallid	A	5JMM4	Melomys cervinipes pallidus
386	pallid	B	9012843	Melomys pallidus
388	pallid	A	7XFM8	Meriones crasssus pallidus
388	pallid	B	9011959	Meriones pallidus
390	pallid	A	5JTRW	Mysateles prehensilis pallidus
390	pallid	B	9005316	Mysateles pallidus
392	pallid	A	9H5NM	Nasua narica pallida
392	pallid	B	9020037	Nasua pallida
394	pallid	A	7KFLP	Onychomys leucogaster pallidus
394	pallid	B	9010541	Onychomys pallidus
396	pallid	A	5L6CW	Sicista nordmanni pallida
396	pallid	B	9008974	Sicista pallida
398	pallid	A	7XJ93	Sigmodon hispidus pallidus
398	pallid	B	9011668	Sigmodon pallidus
400	pallid	A	5LTW2	Zapus hudsonius pallidus
400	pallid	B	9009014	Zapus pallidus
402	drozdousk	A	7JQBY	Erinaceus roumanicus drozdovskii
402	drozdousk	B	9014671	Erinaceus drozdovskii
402	drozdousk	B	9014672	Erinaceus drozdovskii
404	roumanic	A	3B2C3	Erinaceus roumanicus
404	roumanic	A	7JQC9	Erinaceus roumanicus roumanicus
404	roumanic	B	1003811	Erinaceus roumanicus
406	nesiot	A	7QBDS	Acomys nesiotes
406	nesiot	B	1002857	Acomys nesiotes
408	nesiot	A	BN6ZN	Chlorocebus pygerythrus nesiotes
408	nesiot	B	9002297	Chlorocebus nesiotes
410	nesiot	A	7K2BY	Erinaceus roumanicus nesiotes
410	nesiot	B	9014665	Erinaceus nesiotes
412	bolkay	A	7K2C7	Erinaceus roumanicus bolkayi
412	bolkay	B	9014670	Erinaceus bolkayi
414	aethiopic	A	3KNLT	Hemiechinus aethiopicus
414	aethiopic	A	6TNYC	Paraechinus aethiopicus
414	aethiopic	A	5K6P6	Paraechinus aethiopicus aethiopicus
414	aethiopic	B	1003818	Paraechinus aethiopicus
416	aethiopic	A	4FKFS	Phacochoerus aethiopicus
416	aethiopic	A	BNTLB	Phacochoerus aethiopicus aethiopicus
416	aethiopic	B	1006365	Phacochoerus aethiopicus
418	aethiopic	A	5K39L	Orycteropus afer aethiopicus
418	aethiopic	B	9001681	Orycteropus aethiopicus
423	aethiopic	A	3MFGT	Homo aethiopicus
423	aethiopic	B	9002949	Homo aethiopicus
425	aethiopic	A	88SDM	Nycteris aethiopica
425	aethiopic	A	89K8B	Nycteris macrotis aethiopica
425	aethiopic	B	9016991	Nycteris aethiopica
427	aethiopic	A	5H5GL	Equus asinus aethiopicus
427	aethiopic	B	9023399	Equus aethiopicus
429	albat	A	455N4	Myopterus albatus
429	albat	A	5JSZQ	Myopterus daubentonii albatus
429	albat	B	9017701	Myopterus albatus
431	albat	A	BP53F	Thomomys bottae albatus
431	albat	B	9008091	Thomomys albatus
433	albat	A	5K6P7	Paraechinus aethiopicus albatus
433	albat	B	9014721	Paraechinus albatus
435	desert	A	36PMN	Dipodomys deserti
435	desert	A	BNCBG	Dipodomys deserti deserti
435	desert	B	1001892	Dipodomys deserti
437	desert	A	BQPCN	Elephantulus rozeti deserti
437	desert	A	CCKSC	Macroscelides deserti
437	desert	A	CCKSL	Petrosaltator rozeti deserti
437	desert	B	9001526	Petrosaltator deserti
439	desert	A	5K6P8	Paraechinus aethiopicus deserti
439	desert	B	9014715	Paraechinus deserti
441	desert	A	5LS4F	Viverricula indica deserti
441	desert	B	9023211	Viverricula deserti
443	desert	A	8LLVZ	Pipistrellus deserti
443	desert	B	9018536	Pipistrellus deserti
445	desert	A	BNSKN	Parotomys brantsi deserti
445	desert	B	9013326	Parotomys deserti
447	ludlow	A	5K6P9	Paraechinus aethiopicus ludlowi
447	ludlow	B	9014719	Paraechinus ludlowi
449	pectoral	A	6V5NN	Peromyscus pectoralis
449	pectoral	B	1002323	Peromyscus pectoralis
451	pectoral	A	748YW	Nephelomys pectoralis
451	pectoral	B	1002608	Nephelomys pectoralis
453	pectoral	A	7KHZR	Paraechinus aethiopicus pectoralis
453	pectoral	B	9014716	Paraechinus pectoralis
455	pectoral	A	BP56G	Thomomys bottae pectoralis
455	pectoral	B	9008175	Thomomys pectoralis
457	microp	A	7W25S	Neotoma micropus
457	microp	B	1002243	Neotoma micropus
459	microp	A	69T22	Chilonatalus micropus
459	microp	A	7JJVT	Chilonatalus micropus micropus
459	microp	A	745R3	Natalus micropus
459	microp	B	1005271	Chilonatalus micropus
461	microp	A	JS6R	Auliscomys micropus
461	microp	A	3W9KY	Loxodontomys micropus
461	microp	B	1002714	Loxodontomys micropus
463	microp	A	3KNLX	Hemiechinus micropus
463	microp	A	6TNYD	Paraechinus micropus
463	microp	B	1003820	Paraechinus micropus
465	microp	A	BNNZC	Microtus montanus micropus
465	microp	B	9009937	Microtus micropus
467	microp	A	BNTCQ	Peromyscus melanophrys micropus
467	microp	B	1002317	Peromyscus micropus
469	blanford	A	3QK2V	Jaculus blanfordi
469	blanford	B	1001987	Jaculus blanfordi
471	blanford	A	7VCZ2	Hesperoptenus blanfordi
471	blanford	A	7X7HC	Vesperugo blanfordi
471	blanford	B	1005548	Hesperoptenus blanfordi
473	blanford	A	6BDF8	Cremnomys blanfordi
473	blanford	A	3XFD3	Madromys blanfordi
473	blanford	B	1003341	Madromys blanfordi
475	blanford	A	6C7X5	Cynopterus blanfordi
475	blanford	A	4YP2M	Sphaerias blanfordi
475	blanford	B	1004371	Sphaerias blanfordi
477	blanford	A	3ZDRL	Meles blanfordi
477	blanford	A	5JLP3	Meles leucurus blanfordi
477	blanford	B	9019568	Meles blanfordi
479	blanford	A	5K6PB	Paraechinus hypomelas blanfordi
479	blanford	B	9014726	Paraechinus blanfordi
481	blanford	A	8LVX6	Barbastella blanfordi
481	blanford	B	9018620	Barbastella blanfordi
483	blanford	A	7XD3T	Equus hemionus blanfordi
483	blanford	B	9023702	Equus blanfordi
485	euersmann	A	BVXV	Allocricetulus eversmanni
485	euersmann	B	1002202	Allocricetulus eversmanni
487	euersmann	A	5LPPR	Urocitellus undulatus eversmanni
487	euersmann	B	9007361	Urocitellus eversmanni
489	euersmann	A	5K6PC	Paraechinus hypomelas eversmanni
489	euersmann	B	9014732	Paraechinus eversmanni
491	hypomel	A	3KNLW	Hemiechinus hypomelas
491	hypomel	A	75NYC	Paraechinus hypomelas
491	hypomel	A	5K6PD	Paraechinus hypomelas hypomelas
491	hypomel	B	1003819	Paraechinus hypomelas
493	senicul	A	C5QM	Alouatta seniculus
493	senicul	A	BMZ3M	Alouatta seniculus seniculus
493	senicul	B	1000765	Alouatta seniculus
495	senicul	A	5K6PF	Paraechinus hypomelas seniculus
495	senicul	B	9014731	Paraechinus seniculus
497	sabae	A	5XW96	Chlorocebus sabaeus
497	sabae	B	1000587	Chlorocebus sabaeus
499	sabae	A	BNCZV	Eidolon helvum sabaeum
499	sabae	A	6WKJG	Pterocyon sabaeus
499	sabae	B	9016036	Eidolon sabaeum
501	sabae	A	7KHZS	Paraechinus hypomelas sabaeus
501	sabae	B	9014730	Paraechinus sabaeus
503	sabae	A	5LSB6	Vulpes rueppellii sabaea
503	sabae	B	9021500	Vulpes sabaea
505	nudiuentr	A	7WZCG	Taphozous nudiventris
505	nudiuentr	A	7KTVM	Taphozous nudiventris nudiventris
505	nudiuentr	B	1004827	Taphozous nudiventris
507	nudiuentr	A	3KNLY	Hemiechinus nudiventris
507	nudiuentr	A	75NYD	Paraechinus nudiventris
507	nudiuentr	B	1003821	Paraechinus nudiventris
509	alb	A	7T5XY	Diclidurus albus
509	alb	A	5GW6B	Diclidurus albus albus
509	alb	B	1004783	Diclidurus albus
511	alb	A	6DXRW	Ectophylla alba
511	alb	B	1005029	Ectophylla alba
513	alb	A	5HK5W	Gulo gulo albus
513	alb	A	5LPX7	Ursus gulo albus
513	alb	B	9019095	Gulo albus
515	alb	A	BN5BJ	Canis lupus albus
515	alb	B	9021079	Canis albus
517	alb	A	BQP5Y	Echinosorex gymnura alba
517	alb	B	9014742	Echinosorex albus
519	alb	A	5GP9P	Cricetus vulgaris albus
519	alb	B	9010269	Cricetus albus
521	alb	A	7JNJX	Cryptomys hottentotus albus
521	alb	B	9005026	Cryptomys albus
528	alb	A	5JSDK	Mustela foina alba
528	alb	B	9019711	Mustela alba
530	alb	A	5JSF8	Mustela lutreola alba
530	alb	B	9019727	Mustela alba
532	alb	A	5KV63	Rattus domesticus albus
532	alb	B	9014032	Rattus albus
534	alb	A	5KV7N	Rattus norvegicus albus
534	alb	B	9013964	Rattus albus
539	gymnur	A	C3ZKQ	Echimys gymnurus
539	gymnur	A	3MLVW	Hoplomys gymnurus
539	gymnur	A	C4JWW	Hoplomys gymnurus gymnurus
539	gymnur	B	1001445	Hoplomys gymnurus
541	gymnur	A	38L5Q	Echinosorex gymnura
541	gymnur	A	BQP5Z	Echinosorex gymnura gymnura
541	gymnur	B	1003822	Echinosorex gymnura
543	gymnur	A	6WYKR	Saccopteryx gymnura
543	gymnur	B	1004796	Saccopteryx gymnura
545	gymnur	A	Z9MK	Cratogeomys gymnurus
545	gymnur	A	5GNG2	Cratogeomys gymnurus gymnurus
545	gymnur	A	75M9F	Pappogeomys gymnurus
545	gymnur	A	7KGM7	Pappogeomys gymnurus gymnurus
545	gymnur	B	9007912	Cratogeomys gymnurus
547	gymnur	A	59THG	Tylomys gymnurus
547	gymnur	B	9011790	Tylomys gymnurus
549	paru	A	76TLS	Perognathus parvus
549	paru	A	7KJZZ	Perognathus parvus parvus
549	paru	B	1001956	Perognathus parvus
551	paru	A	323BR	Cryptotis parva
551	paru	A	BQLVY	Cryptotis parva parva
551	paru	B	1004165	Cryptotis parvus
553	paru	A	6ZHLJ	Steatomys parvus
553	paru	B	1003736	Steatomys parvus
555	paru	A	NY43	Burramys parvus
555	paru	B	1000369	Burramys parvus
557	paru	A	69YNH	Chodsigoa parva
557	paru	B	1004186	Chodsigoa parva
559	paru	A	6MNNZ	Hylomys parvus
559	paru	B	1003824	Hylomys parvus
561	paru	A	6MNPQ	Hylomyscus parvus
561	paru	B	1003456	Hylomyscus parvus
563	paru	A	3Y3JV	Margaretamys parvus
563	paru	B	1003554	Margaretamys parvus
565	paru	A	4JBGP	Pithecheir parvus
565	paru	B	1003347	Pithecheir parva
567	paru	A	5856X	Triaenops parvus
567	paru	B	1004768	Triaenops parvus
569	paru	A	5KW93	Rhinolophus borneensis parvus
569	paru	A	5KWB5	Rhinolophus keyensis parvus
569	paru	B	9016724	Rhinolophus parvus
571	paru	A	BNCC6	Dipodomys merriami parvus
571	paru	B	9008408	Dipodomys parvus
573	paru	A	BNJZ4	Ictidomys tridecemlineatus parvus
573	paru	B	9007088	Ictidomys parvus
575	paru	A	5K6N4	Paradoxurus hermaphroditus parvus
575	paru	B	9023138	Paradoxurus parvus
577	paru	A	5L2T7	Scalopus aquaticus parvus
577	paru	B	9015752	Scalopus parvus
579	paru	A	BNZVJ	Scapanus latimanus parvus
579	paru	B	9015784	Scapanus parvus
581	paru	A	5LCGD	Sundasciurus tenuis parvus
581	paru	B	9006199	Sundasciurus parvus
583	paru	A	7V933	Graphiurus parvus
583	paru	B	9005600	Graphiurus parvus
585	paru	A	7VVFK	Microtus parvus
585	paru	B	9010052	Microtus parvus
587	paru	A	7JBQF	Apodemus flavicollis parvus
587	paru	B	9012335	Apodemus parvus
589	paru	A	BN8KK	Condylura cristata parva
589	paru	B	9015720	Condylura parva
591	paru	A	B76B6	Loris tardigradus parvus
591	paru	B	9003900	Loris parvus
593	dorsal	A	34Q9Y	Dendrohyrax dorsalis
593	dorsal	A	BNBPW	Dendrohyrax dorsalis dorsalis
593	dorsal	B	1000525	Dendrohyrax dorsalis
595	dorsal	A	4FVYL	Phascolosorex dorsalis
595	dorsal	A	7KK5R	Phascolosorex dorsalis dorsalis
595	dorsal	B	1000160	Phascolosorex dorsalis
597	dorsal	A	SDRF	Cephalophus dorsalis
597	dorsal	A	5GB4X	Cephalophus dorsalis dorsalis
597	dorsal	B	1006217	Cephalophus dorsalis
599	dorsal	A	4JY2H	Platyrrhinus dorsalis
599	dorsal	A	B77B6	Platyrrhinus dorsalis dorsalis
599	dorsal	A	855HW	Vampyrops dorsalis
599	dorsal	B	1005038	Platyrrhinus dorsalis
601	dorsal	A	BQLZ9	Cyclopes didactylus dorsalis
601	dorsal	A	32VDT	Cyclopes dorsalis
601	dorsal	A	32YK6	Cyclothurus dorsalis
601	dorsal	B	1000437	Cyclopes dorsalis
603	dorsal	A	34H3X	Delomys dorsalis
603	dorsal	B	1002507	Delomys dorsalis
605	dorsal	A	6PBSG	Lepilemur dorsalis
605	dorsal	B	1001016	Lepilemur dorsalis
607	dorsal	A	3264W	Ctenomys dorsalis
607	dorsal	B	1001319	Ctenomys dorsalis
609	dorsal	A	7CXD9	Tupaia dorsalis
609	dorsal	B	1000543	Tupaia dorsalis
611	dorsal	A	BNQCT	Nasua nasua dorsalis
611	dorsal	B	9020082	Nasua dorsalis
613	dorsal	A	5J2D4	Hylomys suillus dorsalis
613	dorsal	B	1006795	Hylomys dorsalis
615	dorsal	A	7KBLZ	Microperoryctes longicauda dorsalis
615	dorsal	B	9000607	Microperoryctes dorsalis
617	dorsal	A	BP22M	Sciurus variegatoides dorsalis
617	dorsal	B	9006888	Sciurus dorsalis
619	dorsal	A	5LSBS	Vulpes vulpes dorsalis
619	dorsal	B	9021544	Vulpes dorsalis
621	dorsal	A	5LT3M	Xerus rutilus dorsalis
621	dorsal	B	9007761	Xerus dorsalis
623	dorsal	A	6942V	Bradypus dorsalis
623	dorsal	B	9001349	Bradypus dorsalis
625	dorsal	A	7WPYJ	Reithrodontomys dorsalis
625	dorsal	B	9010847	Reithrodontomys dorsalis
627	dorsal	A	7JC2T	Apodemus speciosus dorsalis
627	dorsal	B	9012342	Apodemus dorsalis
629	dorsal	A	BNTCF	Peromyscus maniculatus dorsalis
629	dorsal	B	9010653	Peromyscus dorsalis
631	max	A	ZK62	Crocidura maxi
631	max	B	1003946	Crocidura maxi
633	max	A	53G6Z	Sundamys maxi
633	max	B	1003683	Sundamys maxi
635	max	A	5J2D5	Hylomys suillus maxi
635	max	B	1006797	Hylomys maxi
637	microtin	A	5J2D6	Hylomys suillus microtinus
637	microtin	B	9014752	Hylomys microtinus
639	siamens	A	4MBBK	Presbytis siamensis
639	siamens	A	BNWZH	Presbytis siamensis siamensis
639	siamens	B	1000675	Presbytis siamensis
641	siamens	A	5KWBV	Rhinolophus macrotis siamensis
641	siamens	A	4S99V	Rhinolophus siamensis
641	siamens	B	1004743	Rhinolophus siamensis
643	siamens	A	BN4NT	Callosciurus erythraeus siamensis
643	siamens	B	9005783	Callosciurus siamensis
645	siamens	A	5J2D8	Hylomys suillus siamensis
645	siamens	B	9014751	Hylomys siamensis
647	siamens	A	BNZCN	Rucervus eldii siamensis
647	siamens	B	9026530	Rucervus siamensis
649	siamens	A	KK86	Bandicota siamensis
649	siamens	B	9013478	Bandicota siamensis
651	suill	A	6MNPV	Hylomys suillus
651	suill	A	5J2D9	Hylomys suillus suillus
651	suill	B	1003825	Hylomys suillus
653	suill	A	44N3K	Murina suilla
653	suill	A	5JS2B	Murina suilla suilla
653	suill	A	7G2S8	Vespertilio suillus
653	suill	B	1005352	Murina suilla
655	suill	A	KWZB	Bathyergus suillus
655	suill	A	C48PR	Mus suillus
655	suill	B	1001256	Bathyergus suillus
657	suill	A	477X6	Nesokia suilla
657	suill	B	9013717	Nesokia suilla
659	tion	A	7K7J7	Hylomys suillus tionis
659	tion	B	9014750	Hylomys tionis
661	hainanens	A	6MNNX	Hylomys hainanensis
661	hainanens	A	46JLL	Neohylomys hainanensis
661	hainanens	B	1003826	Neohylomys hainanensis
663	hainanens	A	5JMLD	Melogale moschata hainanensis
663	hainanens	B	9019273	Melogale hainanensis
665	sinens	A	6PQ26	Lepus sinensis
665	sinens	A	BNLGV	Lepus sinensis sinensis
665	sinens	B	1001103	Lepus sinensis
667	sinens	A	7G2S7	Vespertilio sinensis
667	sinens	A	8LKXH	Vespertilio sinensis sinensis
667	sinens	A	7FR78	Vesperus sinensis
667	sinens	B	1005793	Vespertilio sinensis
669	sinens	A	4SCSB	Rhizomys sinensis
669	sinens	B	1003789	Rhizomys sinensis
671	sinens	A	6MNNY	Hylomys sinensis
671	sinens	A	6RXF9	Neotetracus sinensis
671	sinens	B	1003827	Neotetracus sinensis
673	sinens	A	6H645	Eucheira sinensis
673	sinens	A	5TJDS	Lyroderma lyra sinense
673	sinens	A	5JKKV	Megaderma lyra sinensis
673	sinens	B	9016565	Lyroderma sinense
675	sinens	A	7K85S	Hipposideros gentilis sinensis
675	sinens	A	5HYMS	Hipposideros pomona sinensis
675	sinens	B	9016507	Hipposideros sinensis
677	sinens	A	7KRXH	Scotomanes ornatus sinensis
677	sinens	B	9018352	Scotomanes sinensis
679	aureospinul	A	4KQR9	Podogymnura aureospinula
679	aureospinul	B	1003828	Podogymnura aureospinula
681	true	A	4F7M3	Peromyscus truei
681	true	B	1002341	Peromyscus truei
683	true	A	6VR8Y	Podogymnura truei
683	true	B	1003829	Podogymnura truei
685	true	A	72223	Lepus truei
685	true	A	5LCVR	Sylvilagus brasiliensis truei
685	true	A	BP3ZJ	Sylvilagus gabbi truei
685	true	B	9004451	Sylvilagus truei
687	true	A	BNV63	Phocoenoides dalli truei
687	true	A	4GK8L	Phocoenoides truei
687	true	B	9027933	Phocoenoides truei
689	true	A	C4JHP	Hoplomys gymnurus truei
689	true	B	9005393	Hoplomys truei
691	true	A	BNZZC	Sciurus colliaei truei
691	true	B	9006732	Sciurus truei
693	true	A	4G2N7	Phenacomys truei
693	true	B	9010209	Phenacomys truei
695	ualid	A	7V4VH	Gerbilliscus validus
695	ualid	A	7WZG2	Tatera valida
695	ualid	B	1003001	Gerbilliscus validus
697	ualid	A	3266C	Ctenomys validus
697	ualid	B	9005259	Ctenomys validus
699	ualid	A	34Q9Z	Dendrohyrax validus
699	ualid	B	1000526	Dendrohyrax validus
701	ualid	A	7X742	Uromys validus
701	ualid	B	9012962	Uromys validus
703	arbore	A	34Q9X	Dendrohyrax arboreus
703	arbore	B	1000524	Dendrohyrax arboreus
705	arbore	A	7KCG2	Nandinia binotata arborea
705	arbore	B	9022465	Nandinia arborea
707	arbore	A	4F7HS	Peromyscus arboreus
707	arbore	B	9010708	Peromyscus arboreus
709	emin	A	ZFWS	Cricetomys emini
709	emin	B	1003705	Cricetomys emini
711	emin	A	54YXQ	Taterillus emini
711	emin	B	1002979	Taterillus emini
713	emin	A	BNBPX	Dendrohyrax dorsalis emini
713	emin	B	9001775	Dendrohyrax emini
715	emin	A	7KHVW	Paraxerus boehmi emini
715	emin	B	9007512	Paraxerus emini
717	emin	A	5HMTD	Heliophobius argenteocinereus emini
717	emin	B	9005076	Heliophobius emini
719	latrator	A	BNBPY	Dendrohyrax dorsalis latrator
719	latrator	B	9001777	Dendrohyrax latrator
721	marmot	A	7VSDP	Marmota marmota
721	marmot	A	5JJRL	Marmota marmota marmota
721	marmot	B	1001732	Marmota marmota
723	marmot	A	BNBPZ	Dendrohyrax dorsalis marmota
723	marmot	B	9001776	Dendrohyrax marmota
725	nigricans	A	8LZKK	Myotis nigricans
725	nigricans	A	BNQ2M	Myotis nigricans nigricans
725	nigricans	A	7FQS3	Vespertilio nigricans
725	nigricans	B	1005447	Myotis nigricans
727	nigricans	A	ZK6K	Crocidura nigricans
727	nigricans	B	1003965	Crocidura nigricans
729	nigricans	A	8QF22	Molossus nigricans
729	nigricans	B	1005203	Molossus nigricans
731	nigricans	A	57WS4	Tragulus nigricans
731	nigricans	B	1006358	Tragulus nigricans
733	nigricans	A	BNBQ2	Dendrohyrax dorsalis nigricans
733	nigricans	B	9001773	Dendrohyrax nigricans
735	nigricans	A	BNZFN	Rusa marianna nigricans
735	nigricans	B	9026540	Rusa nigricans
737	nigricans	A	BP567	Thomomys bottae nigricans
737	nigricans	B	9008062	Thomomys nigricans
739	nigricans	A	7JBML	Arvicola amphibius nigricans
739	nigricans	B	9009069	Arvicola nigricans
741	syluestr	A	6KLXN	Glyphonycteris sylvestris
741	syluestr	A	4326S	Micronycteris sylvestris
741	syluestr	B	1004921	Glyphonycteris sylvestris
743	syluestr	A	4KVWM	Pogonomys sylvestris
743	syluestr	B	1003262	Pogonomys sylvestris
745	syluestr	A	7L7BG	Tragelaphus spekii sylvestris
745	syluestr	B	9025799	Tragelaphus sylvestris
747	syluestr	A	7TKNG	Equus sylvestris
747	syluestr	B	9023617	Equus sylvestris
749	albip	A	XM74	Conilurus albipes
749	albip	B	1003170	Conilurus albipes
751	albip	A	454V5	Myomys albipes
751	albip	A	6ZMC7	Stenocephalemys albipes
751	albip	B	1003493	Stenocephalemys albipes
753	albip	A	G6MF	Arborimus albipes
753	albip	B	1002194	Arborimus albipes
755	albip	A	BNJ4C	Heterohyrax brucei albipes
755	albip	B	9001822	Heterohyrax albipes
757	albip	A	9GXQQ	Bassariscus albipes
757	albip	B	9020009	Bassariscus albipes
759	albip	A	7VTBZ	Meriones albipes
759	albip	B	9012038	Meriones albipes
761	albip	A	45FQP	Mystromys albipes
761	albip	B	9014436	Mystromys albipes
763	albip	A	59HGM	Tscherskia albipes
763	albip	B	9010345	Tscherskia albipes
765	albip	A	7JT9C	Galago braccatus albipes
765	albip	B	9003836	Galago albipes
767	albip	A	5JSHX	Mustela vulgaris albipes
767	albip	B	9019759	Mustela albipes
769	albip	A	9H2GV	Spilogale pygmaea albipes
769	albip	B	9019056	Spilogale albipes
771	antine	A	6M54J	Heterohyrax antineae
771	antine	A	BNJ4D	Heterohyrax brucei antineae
771	antine	B	9001823	Heterohyrax antineae
773	baker	A	874LN	Tonatia bakeri
773	baker	A	8563X	Tonatia saurophila bakeri
773	baker	B	1004984	Tonatia bakeri
775	baker	A	8LZKV	Myotis bakeri
775	baker	B	1005373	Myotis bakeri
777	baker	A	5383N	Sturnira bakeri
777	baker	B	1005073	Sturnira bakeri
779	baker	A	7DT96	Uroderma bakeri
779	baker	B	1005055	Uroderma bakeri
781	baker	A	5KRWJ	Pteropus anetianus bakeri
781	baker	A	4Q2YN	Pteropus bakeri
781	baker	B	9016148	Pteropus bakeri
783	baker	A	BNGMK	Geomys texensis bakeri
783	baker	B	9007990	Geomys bakeri
785	baker	A	5HHCN	Glossophaga commissarisi bakeri
785	baker	B	1006582	Glossophaga bakeri
787	baker	A	BNJ4F	Heterohyrax brucei bakeri
787	baker	B	9001796	Heterohyrax bakeri
789	baker	A	BNJF4	Hippotragus equinus bakeri
789	baker	B	9025053	Hippotragus bakeri
791	bocage	A	ZY87	Cryptomys bocagei
791	bocage	A	C3DV3	Fukomys bocagei
791	bocage	A	C4JJX	Georhychus bocagei
791	bocage	B	1001264	Fukomys bocagei
793	bocage	A	65CLL	Aethomys bocagei
793	bocage	B	1003032	Aethomys bocagei
795	bocage	A	4ZMSY	Steatomys bocagei
795	bocage	B	1003730	Steatomys bocagei
797	bocage	A	BNJ4G	Heterohyrax brucei bocagei
797	bocage	B	9001793	Heterohyrax bocagei
799	bocage	A	8P9SP	Nyctinomus bocagei
799	bocage	A	8PFYZ	Tadarida aegyptiaca bocagei
799	bocage	B	9017752	Tadarida bocagei
801	bruce	A	6LSSK	Heterohyrax brucei
801	bruce	A	BNJ4H	Heterohyrax brucei brucei
801	bruce	B	1000527	Heterohyrax brucei
803	chapin	A	BNJ4J	Heterohyrax brucei chapini
803	chapin	B	9001824	Heterohyrax chapini
805	diesener	A	BNJ4K	Heterohyrax brucei dieseneri
805	diesener	B	9001814	Heterohyrax dieseneri
807	fromm	A	BNJ4L	Heterohyrax brucei frommi
807	fromm	B	9001811	Heterohyrax frommi
809	grant	A	3FG3F	Gazella granti
809	grant	A	45LTT	Nanger granti
809	grant	A	BNQ9P	Nanger granti granti
809	grant	B	1006165	Nanger granti
811	grant	A	C9B85	Chrysochloris granti
811	grant	A	6GFGR	Eremitalpa granti
811	grant	A	BNDJS	Eremitalpa granti granti
811	grant	B	1000485	Eremitalpa granti
813	grant	A	53NBM	Sylvisorex granti
813	grant	A	5LCX4	Sylvisorex granti granti
813	grant	B	1004076	Sylvisorex granti
815	grant	A	3F2D6	Galago granti
815	grant	A	3F2DX	Galagoides granti
815	grant	A	4CVG2	Paragalago granti
815	grant	B	1001052	Paragalago granti
817	grant	A	65CLR	Aethomys granti
817	grant	A	42LN3	Micaelamys granti
817	grant	B	1003097	Micaelamys granti
819	grant	A	KZ4C	Batomys granti
819	grant	B	1003423	Batomys grantii
821	grant	A	BNJ4M	Heterohyrax brucei granti
821	grant	B	9001801	Heterohyrax granti
823	grant	A	5JBVN	Lepus capensis granti
823	grant	B	9004029	Lepus granti
825	grant	A	5L89Z	Sorex gracillimus granti
825	grant	B	9015536	Sorex granti
827	grant	A	7JBQZ	Apodemus fridariensis grantii
827	grant	B	9012381	Apodemus grantii
829	grant	A	5K3NB	Otomys unisulcatus grantii
829	grant	B	9013315	Otomys grantii
831	grant	A	BNYKM	Rangifer tarandus granti
831	grant	B	9026187	Rangifer granti
833	hinde	A	65CM3	Aethomys hindei
833	hinde	B	1003034	Aethomys hindei
835	hinde	A	6XYK2	Scotoecus hindei
835	hinde	A	8LKNJ	Scotoecus hindei hindei
835	hinde	B	1005644	Scotoecus hindei
837	hinde	A	L5BZ	Beamys hindei
837	hinde	B	1003702	Beamys hindei
839	hinde	A	BNJ4P	Heterohyrax brucei hindei
839	hinde	B	9001802	Heterohyrax hindei
841	hinde	A	7JYMF	Leptailurus serval hindei
841	hinde	B	9022034	Leptailurus hindei
843	hinde	A	5JHJP	Madoqua kirkii hindei
843	hinde	B	9024086	Madoqua hindei
845	hinde	A	BP3XJ	Sylvicapra grimmia hindei
845	hinde	B	9025022	Sylvicapra hindei
847	hinde	A	5GC3G	Cercopithecus kolbi hindei
847	hinde	B	9002191	Cercopithecus hindei
849	hinde	A	5JF4D	Lophiomys ibeanus hindei
849	hinde	B	9012257	Lophiomys hindei
851	hoogstraal	A	7V4WM	Gerbillus hoogstraali
851	hoogstraal	B	1002926	Gerbillus hoogstraali
853	hoogstraal	A	6P8QT	Lemniscomys hoogstraali
853	hoogstraal	B	1003089	Lemniscomys hoogstraali
855	hoogstraal	A	7WY9H	Sundasciurus hoogstraali
855	hoogstraal	B	1001582	Sundasciurus hoogstraali
857	hoogstraal	A	7K5RZ	Heliosciurus gambianus hoogstraali
857	hoogstraal	B	9007465	Heliosciurus hoogstraali
859	hoogstraal	A	BNJ4Q	Heterohyrax brucei hoogstraali
859	hoogstraal	B	9001826	Heterohyrax hoogstraali
861	kemp	A	3FW7R	Gerbilliscus kempi
861	kemp	A	7V4V8	Gerbilliscus kempii
861	kemp	A	CC6PS	Tatera kempi
861	kemp	A	CF5LT	Tatera kempii
861	kemp	B	1002993	Gerbilliscus kempii
863	kemp	A	7QBDB	Acomys kempi
863	kemp	B	1002852	Acomys kempi
865	kemp	A	65V7B	Akodon kempi
865	kemp	A	6CJ52	Deltamys kempi
865	kemp	B	1002438	Deltamys kempi
867	kemp	A	563G7	Thamnomys kempi
867	kemp	B	1003118	Thamnomys kempi
869	kemp	A	BNJ4R	Heterohyrax brucei kempi
869	kemp	B	9001803	Heterohyrax kempi
871	kemp	A	7JYMC	Leptailurus serval kempi
871	kemp	B	9022035	Leptailurus kempi
873	lademann	A	BNJ4S	Heterohyrax brucei lademanni
873	lademann	B	9001816	Heterohyrax lademanni
875	lademann	A	5K39T	Orycteropus afer lademanni
875	lademann	B	9001692	Orycteropus lademanni
877	manning	A	BQCVM	Canis lupus manningi
877	manning	B	9021161	Canis manningi
879	manning	A	BNJ4T	Heterohyrax brucei manningi
879	manning	B	9001805	Heterohyrax manningi
881	mossambic	A	43JSM	Miniopterus mossambicus
881	mossambic	B	1005125	Miniopterus mossambicus
883	mossambic	A	4S98Z	Rhinolophus mossambicus
883	mossambic	B	1004720	Rhinolophus mossambicus
885	mossambic	A	BNJ4V	Heterohyrax brucei mossambicus
885	mossambic	B	9001795	Heterohyrax mossambicus
887	mossambic	A	5K7FR	Paraxerus flavovittis mossambicus
887	mossambic	B	9007533	Paraxerus mossambicus
889	mossambic	A	5GC58	Cercopithecus stairsi mossambicus
889	mossambic	B	9002192	Cercopithecus mossambicus
891	muenzner	A	BNJ4W	Heterohyrax brucei muenzneri
891	muenzner	B	9001812	Heterohyrax muenzneri
893	princeps	A	7W4C4	Ochotona princeps
893	princeps	A	BNQZL	Ochotona princeps princeps
893	princeps	B	1001171	Ochotona princeps
895	princeps	A	5CX7H	Zapus princeps
895	princeps	B	1002015	Zapus princeps
897	princeps	A	BNMZW	Martes zibellina princeps
897	princeps	A	7KCWC	Mustela zibellina princeps
897	princeps	B	9019223	Martes princeps
899	princeps	A	BNB8N	Cynopterus horsfieldii princeps
899	princeps	A	6C7YM	Cynopterus princeps
899	princeps	B	9015993	Cynopterus princeps
901	princeps	A	B77ND	Rousettus aegyptiacus princeps
901	princeps	B	9016378	Rousettus princeps
903	princeps	A	BNJ4X	Heterohyrax brucei princeps
903	princeps	B	9001806	Heterohyrax princeps
905	princeps	A	BNYSV	Rhinolophus affinis princeps
905	princeps	B	9016604	Rhinolophus princeps
907	princeps	A	STG6	Cercopithecus princeps
907	princeps	B	9002198	Cercopithecus princeps
909	prittwitz	A	BNJ4Y	Heterohyrax brucei prittwitzi
909	prittwitz	B	9001817	Heterohyrax prittwitzi
911	pumil	A	5KW9R	Rhinolophus cornutus pumilus
911	pumil	A	7NCY8	Rhinolophus pumilus
911	pumil	B	1004729	Rhinolophus pumilus
913	pumil	A	6FYSN	Eptesicus pumilus
913	pumil	A	4VY5Z	Scotophilus pumilus
913	pumil	A	7FQT2	Vespadelus pumilus
913	pumil	B	1005788	Vespadelus pumilus
915	pumil	A	7VJ24	Hystrix pumila
915	pumil	B	1001289	Hystrix pumila
917	pumil	A	4Q33K	Pteropus pumilus
917	pumil	B	1004492	Pteropus pumilus
919	pumil	A	54XZD	Tarsius pumilus
919	pumil	B	1000922	Tarsius pumilus
921	pumil	A	5KYTP	Saccopteryx canescens pumila
921	pumil	A	4TX8W	Saccopteryx pumila
921	pumil	B	9016892	Saccopteryx pumila
923	pumil	A	BNJ4Z	Heterohyrax brucei pumilus
923	pumil	B	9001807	Heterohyrax pumilus
925	pumil	A	BNXB7	Procyon lotor pumilus
925	pumil	B	9020176	Procyon pumilus
927	pumil	A	874M9	Brachyphylla pumilia
927	pumil	B	9017141	Brachyphylla pumila
929	rudd	A	7DNRL	Uranomys ruddi
929	rudd	B	1002901	Uranomys ruddi
931	rudd	A	54CV2	Tachyoryctes ruddi
931	rudd	B	9014540	Tachyoryctes ruddi
933	rudd	A	BNJ52	Heterohyrax brucei ruddi
933	rudd	B	9001808	Heterohyrax ruddi
935	rudd	A	34QNH	Dendromus ruddi
935	rudd	B	9014361	Dendromus ruddi
937	rudd	A	BNXBX	Pronolagus crassicaudatus ruddi
937	rudd	B	9004325	Pronolagus ruddi
939	rudolf	A	BNJ53	Heterohyrax brucei rudolfi
939	rudolf	B	9001809	Heterohyrax rudolfi
941	somalic	A	8L8ZL	Eptesicus somalicus
941	somalic	A	46S2X	Neoromicia somalica
941	somalic	A	8LKF5	Neoromicia somalica somalica
941	somalic	A	46S2Y	Neoromicia somalicus
941	somalic	A	8LKF9	Neoromicia somalicus somalicus
941	somalic	A	8LKX8	Vespertilio minutus somalicus
941	somalic	B	1005744	Neoromicia somalica
943	somalic	A	ZK7P	Crocidura somalica
943	somalic	B	1004008	Crocidura somalica
945	somalic	A	BQPCW	Elephantulus rufescens somalicus
945	somalic	A	C9WHJ	Galegeeska rufescens somalicus
945	somalic	A	CB9H2	Macroscelides somalicus
945	somalic	B	9001483	Galegeeska somalica
947	somalic	A	BNJ54	Heterohyrax brucei somalicus
947	somalic	B	9001798	Heterohyrax somalicus
949	somalic	A	BNMC9	Lycaon pictus somalicus
949	somalic	B	9021336	Lycaon somalicus
951	somalic	A	BNPHM	Mungos mungo somalicus
951	somalic	B	9022802	Mungos somalicus
953	somalic	A	5K39Z	Orycteropus afer somalicus
953	somalic	B	9001689	Orycteropus somalicus
955	somalic	A	7T8Z4	Dipodillus somalicus
955	somalic	A	7V52Q	Gerbillus somalicus
955	somalic	B	1002947	Gerbillus somalicus
957	somalic	A	5H5GJ	Equus africanus somalicus
957	somalic	A	5H5GR	Equus asinus somalicus
957	somalic	B	9023394	Equus somalicus
959	ssonge	A	BNJ55	Heterohyrax brucei ssongeae
959	ssonge	B	9001819	Heterohyrax ssongeae
961	thomas	A	7VV8Y	Microtus thomasi
961	thomas	B	1002106	Microtus thomasi
963	thomas	A	38FN3	Echimys thomasi
963	thomas	A	C43L7	Mesomys thomasi
963	thomas	A	77G64	Phyllomys thomasi
963	thomas	B	1001438	Phyllomys thomasi
965	thomas	A	4S62Z	Rheomys thomasi
965	thomas	B	1002502	Rheomys thomasi
967	thomas	A	6X62W	Rhinolophus thomasi
967	thomas	A	5KWDD	Rhinolophus thomasi thomasi
967	thomas	B	1004754	Rhinolophus thomasi
969	thomas	A	5XRNC	Cheirogaleus thomasi
969	thomas	A	74S5X	Opolemur thomasi
969	thomas	B	1000939	Cheirogaleus thomasi
971	thomas	A	323BX	Cryptotis thomasi
971	thomas	B	1004174	Cryptotis thomasi
973	thomas	A	3F2DP	Galago thomasi
973	thomas	A	6K834	Galagoides thomasi
973	thomas	B	1001048	Galagoides thomasi
975	thomas	A	3MS7P	Hsunycteris thomasi
975	thomas	A	3VY8S	Lonchophylla thomasi
975	thomas	B	1004927	Hsunycteris thomasi
977	thomas	A	4MBBP	Presbytis thomasi
977	thomas	B	1000678	Presbytis thomasi
979	thomas	A	64ZXN	Aeromys thomasi
979	thomas	B	1001613	Aeromys thomasi
981	thomas	A	65CM7	Aethomys thomasi
981	thomas	B	1003040	Aethomys thomasi
983	thomas	A	32VDX	Cyclopes thomasi
983	thomas	B	1000440	Cyclopes thomasi
985	thomas	A	3YTHG	Megadontomys thomasi
985	thomas	B	1002262	Megadontomys thomasi
987	thomas	A	42WJN	Microgale thomasi
987	thomas	B	1000510	Microgale thomasi
989	thomas	A	7W4BR	Ochotona thomasi
989	thomas	B	1001181	Ochotona thomasi
991	thomas	A	4B7L5	Otomys thomasi
991	thomas	B	1003412	Otomys thomasi
993	thomas	A	7WRTQ	Salpingotus thomasi
993	thomas	B	1001982	Salpingotus thomasi
995	thomas	A	BNP2S	Mimetillus moloneyi thomasi
995	thomas	A	43F2B	Mimetillus thomasi
995	thomas	B	9018778	Mimetillus thomasi
997	thomas	A	5HC28	Felis nigripes thomasi
997	thomas	B	9021849	Felis thomasi
999	thomas	A	BNJ56	Heterohyrax brucei thomasi
999	thomas	B	9001800	Heterohyrax thomasi
1001	thomas	A	BNKKS	Kobus kob thomasi
1001	thomas	B	9025211	Kobus thomasi
1003	thomas	A	7K8NZ	Leopardus pajeros thomasi
1003	thomas	B	9021908	Leopardus thomasi
1005	thomas	A	BNMCN	Lyncodon patagonicus thomasi
1005	thomas	B	9019339	Lyncodon thomasi
1007	thomas	A	BNR4G	Odocoileus virginianus thomasi
1007	thomas	B	9026054	Odocoileus thomasi
1009	thomas	A	BP22V	Sciurus variegatoides thomasi
1009	thomas	B	9006896	Sciurus thomasi
1011	thomas	A	5LPR6	Uroderma bilobatum thomasi
1011	thomas	B	9017444	Uroderma thomasi
1013	thomas	A	6NTWR	Lagothrix thomasi
1013	thomas	B	9003322	Lagothrix thomasi
1015	thomas	A	3W28G	Lophiomys thomasi
1015	thomas	B	9012259	Lophiomys thomasi
1017	thomas	A	85548	Sturnira thomasi
1017	thomas	B	9017465	Sturnira thomasi
1019	thomas	A	8PFZ3	Tadarida aegyptiaca thomasi
1019	thomas	A	8PCYM	Tadarida thomasi
1019	thomas	B	9017757	Tadarida thomasi
1021	thomas	A	7GGVF	Zygodontomys thomasi
1021	thomas	B	9011510	Zygodontomys thomasi
1023	thomas	A	BNZGV	Saguinus labiatus thomasi
1023	thomas	A	BSCXM	Tamarinus labiatus thomasi
1023	thomas	B	9003410	Saguinus thomasi
1025	uictorianians	A	BNJ57	Heterohyrax brucei victorianjansae
1025	uictorianians	B	9001820	Heterohyrax victorianjansae
1027	bamend	A	5KNMZ	Procavia capensis bamendae
1027	bamend	B	9001867	Procavia bamendae
1029	capillos	A	5KNN3	Procavia capensis capillosa
1029	capillos	B	9001877	Procavia capillosa
1031	erlanger	A	3FG3D	Gazella erlangeri
1031	erlanger	B	9024021	Gazella erlangeri
1033	erlanger	A	5KNN4	Procavia capensis erlangeri
1033	erlanger	B	9001856	Procavia erlangeri
1035	iackson	A	4M8YG	Praomys jacksoni
1035	iackson	B	1003482	Praomys jacksoni
1037	iackson	A	68FM8	Bdeogale jacksoni
1037	iackson	B	1006038	Bdeogale jacksoni
1039	iackson	A	ZK57	Crocidura jacksoni
1039	iackson	B	1003917	Crocidura jacksoni
1041	iackson	A	4B7KN	Otomys jacksoni
1041	iackson	B	1003403	Otomys jacksoni
1043	iackson	A	7WW6F	Sorex jacksoni
1043	iackson	B	1004248	Sorex jacksoni
1045	iackson	A	4ZMT5	Steatomys jacksoni
1045	iackson	B	1003733	Steatomys jacksoni
1047	iackson	A	5K7FX	Paraxerus ochraceus jacksoni
1047	iackson	B	9007540	Paraxerus jacksoni
1049	iackson	A	5KNN6	Procavia capensis jacksoni
1049	iackson	B	9001853	Procavia jacksoni
1051	iackson	A	BP4LG	Taxidea taxus jacksoni
1051	iackson	B	9019981	Taxidea jacksoni
1053	iackson	A	5V6HN	Anomalurus jacksoni
1053	iackson	B	9007784	Anomalurus jacksoni
1055	iackson	A	BP2MJ	Sigmodon arizonae jacksoni
1055	iackson	A	7XJ8T	Sigmodon hispidus jacksoni
1055	iackson	B	9011646	Sigmodon jacksoni
1057	iayakar	A	5KNN7	Procavia capensis jayakari
1057	iayakar	B	9001846	Procavia jayakari
1059	kersting	A	5KNN9	Procavia capensis kerstingi
1059	kersting	B	9001852	Procavia kerstingi
1061	matschie	A	6JW34	Galago matschiei
1061	matschie	B	1001043	Galago matschiei
1063	matschie	A	6CJFQ	Dendrolagus matschiei
1063	matschie	B	1000257	Dendrolagus matschiei
1065	matschie	A	STFC	Cercopithecus matschiei
1065	matschie	A	BRFHB	Chlorocebus aethiops matschiei
1065	matschie	B	9002254	Chlorocebus matschiei
1067	matschie	A	BN8FC	Colobus guereza matschiei
1067	matschie	B	9002698	Colobus matschiei
1069	matschie	A	8LJTC	Eptesicus nasutus matschiei
1069	matschie	A	8LXKY	Rhyneptesicus nasutus matschiei
1069	matschie	A	8LJ7V	Vespertilio matschiei
1069	matschie	B	9018361	Rhyneptesicus matschiei
1071	matschie	A	5K39V	Orycteropus afer matschiei
1071	matschie	B	9001693	Orycteropus matschiei
1073	matschie	A	5KNNB	Procavia capensis matschiei
1073	matschie	B	9001855	Procavia matschiei
1075	matschie	A	5HJ8X	Gorilla gorilla matschiei
1075	matschie	B	9002930	Gorilla matschiei
1077	matschie	A	5HZT4	Hydrictis maculicollis matschiei
1077	matschie	A	3WGFY	Lutra matschiei
1077	matschie	B	9019380	Hydrictis matschiei
1079	sharic	A	BNMC8	Lycaon pictus sharicus
1079	sharic	B	9021338	Lycaon sharicus
1081	sharic	A	5KNNF	Procavia capensis sharica
1081	sharic	B	9001861	Procavia sharica
1083	scioan	A	7KP6L	Procavia capensis scioanus
1083	scioan	B	9001844	Procavia scioana
1085	mackinder	A	7KP78	Procavia capensis mackinderi
1085	mackinder	B	9001854	Procavia mackinderi
1087	capens	A	4MMMH	Procavia capensis
1087	capens	A	BNX93	Procavia capensis capensis
1087	capens	B	1000528	Procavia capensis
1089	capens	A	6PPYS	Lepus capensis
1089	capens	A	BNLGH	Lepus capensis capensis
1089	capens	B	1001085	Lepus capensis
1091	capens	A	3ZLBF	Mellivora capensis
1091	capens	A	BNNHQ	Mellivora capensis capensis
1091	capens	A	5BMZL	Viverra capensis
1091	capens	B	1005860	Mellivora capensis
1093	capens	A	8L8Z8	Eptesicus capensis
1093	capens	A	8LVF4	Laephotis capensis
1093	capens	A	8LF7J	Neoromicia capensis
1093	capens	A	8LKDD	Neoromicia capensis capensis
1093	capens	A	8LJ73	Vespertilio capensis
1093	capens	B	1005731	Laephotis capensis
1095	capens	A	768QF	Pedetes capensis
1095	capens	A	5K942	Pedetes capensis capensis
1095	capens	A	5CRHJ	Yerbua capensis
1095	capens	B	1001845	Pedetes capensis
1097	capens	A	3FS57	Georychus capensis
1097	capens	A	C48PD	Mus capensis
1097	capens	B	1001278	Georychus capensis
1099	capens	A	3ZMWR	Melomys capensis
1099	capens	B	1003209	Melomys capensis
1101	capens	A	4S96F	Rhinolophus capensis
1101	capens	B	1004665	Rhinolophus capensis
1103	capens	A	BNJDT	Hippopotamus amphibius capensis
1103	capens	B	9027327	Hippopotamus capensis
1105	capens	A	34JWC	Delphinus capensis
1105	capens	A	BPRQG	Delphinus capensis capensis
1105	capens	B	9027538	Delphinus capensis
1107	capens	A	3MFGY	Homo capensis
1107	capens	B	9002990	Homo capensis
1109	capens	A	F65C	Aonyx capensis
1109	capens	A	BN227	Aonyx capensis capensis
1109	capens	A	7322N	Lutra capensis
1109	capens	B	1005839	Lutra capensis
1111	capens	A	88SDR	Nycteris capensis
1111	capens	A	BNQWC	Nycteris thebaica capensis
1111	capens	B	9017003	Nycteris capensis
1113	capens	A	4B7KC	Otomys capensis
1113	capens	B	9013289	Otomys capensis
1115	capens	A	7JP8K	Dasymys incomtus capensis
1115	capens	B	1003050	Dasymys capensis
1117	capens	A	5KBDN	Petromyscus collinus capensis
1117	capens	B	9014462	Petromyscus capensis
1119	habessinic	A	6PPZR	Lepus habessinicus
1119	habessinic	B	1001094	Lepus habessinicus
1121	habessinic	A	BNX94	Procavia capensis habessinicus
1121	habessinic	B	9001830	Procavia habessinica
1123	iohnston	A	3FKP5	Genetta johnstoni
1123	iohnston	B	1006081	Genetta johnstoni
1125	iohnston	A	7V92F	Graphiurus johnstoni
1125	iohnston	B	1001510	Graphiurus johnstoni
1127	iohnston	A	492B3	Okapia johnstoni
1127	iohnston	B	1006343	Okapia johnstoni
1129	iohnston	A	53NBQ	Sylvisorex johnstoni
1129	iohnston	B	1004079	Sylvisorex johnstoni
1131	iohnston	A	58L2T	Trichosurus johnstonii
1131	iohnston	B	1000401	Trichosurus johnstonii
1133	iohnston	A	5JF54	Lophocebus albigena johnstoni
1133	iohnston	A	72MSK	Lophocebus johnstoni
1133	iohnston	B	1006692	Lophocebus johnstoni
1135	iohnston	A	5FF85	Aepyceros melampus johnstoni
1135	iohnston	B	9023790	Aepyceros johnstoni
1137	iohnston	A	BN8LQ	Connochaetes taurinus johnstoni
1137	iohnston	B	9023913	Connochaetes johnstoni
1139	iohnston	A	BNX95	Procavia capensis johnstoni
1139	iohnston	B	9001851	Procavia johnstoni
1141	ruficeps	A	BNHVM	Helogale parvula ruficeps
1141	ruficeps	B	9022786	Helogale ruficeps
1143	ruficeps	A	BNX96	Procavia capensis ruficeps
1143	ruficeps	B	9001831	Procavia ruficeps
1145	ruficeps	A	5W434	Arctocebus ruficeps
1145	ruficeps	B	9003915	Arctocebus ruficeps
1147	syriac	A	5LPX6	Ursus arctos syriacus
1147	syriac	A	9H5LV	Ursus syriacus
1147	syriac	B	9020537	Ursus syriacus
1149	syriac	A	BNMZ6	Martes foina syriaca
1149	syriac	A	5JSDN	Mustela foina syriaca
1149	syriac	B	9019176	Martes syriaca
1151	syriac	A	BN59T	Canis aureus syriacus
1151	syriac	B	9020744	Canis syriacus
1153	syriac	A	5JBWC	Lepus europaeus syriacus
1153	syriac	B	9004060	Lepus syriacus
1155	syriac	A	BNX97	Procavia capensis syriacus
1155	syriac	B	9001829	Procavia syriaca
1157	syriac	A	5L3PM	Sciurus anomalus syriacus
1157	syriac	B	9006664	Sciurus syriacus
1159	syriac	A	5LS94	Vormela peregusna syriaca
1159	syriac	B	9019364	Vormela syriaca
1161	welwitsch	A	8LZG7	Myotis welwitschii
1161	welwitsch	A	8LGWB	Scotophilus welwitschii
1161	welwitsch	B	1005485	Myotis welwitschii
1163	welwitsch	A	BNX98	Procavia capensis welwitschii
1163	welwitsch	B	9001839	Procavia welwitschii
1165	proboscide	A	6R3ZG	Macroscelides proboscideus
1165	proboscide	A	5JHDY	Macroscelides proboscideus proboscideus
1165	proboscide	A	CC72V	Sorex proboscideus
1165	proboscide	B	1000457	Macroscelides proboscideus
1167	flauicaudat	A	CB9GN	Macroscelides flavicaudatus
1167	flauicaudat	A	5JHDX	Macroscelides proboscideus flavicaudatus
1167	flauicaudat	B	1000455	Macroscelides flavicaudatus
1169	mic	A	CB9GT	Macroscelides micus
1169	mic	B	1000456	Macroscelides micus
1171	brachyrhynch	A	398CT	Elephantulus brachyrhynchus
1171	brachyrhynch	A	CB9GL	Macroscelides brachyrhynchus
1171	brachyrhynch	B	1000445	Elephantulus brachyrhynchus
1173	fuscip	A	6WSWL	Rattus fuscipes
1173	fuscip	B	1003626	Rattus fuscipes
1175	fuscip	A	7W24W	Neotoma fuscipes
1175	fuscip	A	BNQKB	Neotoma fuscipes fuscipes
1175	fuscip	B	1002234	Neotoma fuscipes
1177	fuscip	A	398CV	Elephantulus fuscipes
1177	fuscip	A	CB9GP	Macroscelides fuscipes
1177	fuscip	B	1000447	Elephantulus fuscipes
1179	fuscip	A	BNX9T	Procyon lotor fuscipes
1179	fuscip	B	9020179	Procyon fuscipes
1181	fuscip	A	7TH6P	Ellobius fuscipes
1181	fuscip	B	9009425	Ellobius fuscipes
1183	fuscip	A	5J5ZC	Jaculus deserti fuscipes
1183	fuscip	B	9008927	Jaculus fuscipes
1185	fusc	A	7TKL8	Eptesicus fuscus
1185	fusc	A	BNDHK	Eptesicus fuscus fuscus
1185	fusc	A	7G35N	Vespertilio fuscus
1185	fusc	B	1005519	Eptesicus fuscus
1187	fusc	A	3YCNF	Mastacomys fuscus
1187	fusc	A	4P4HY	Pseudomys fuscus
1187	fusc	B	1003203	Mastacomys fuscus
1189	fusc	A	47WWY	Notomys fuscus
1189	fusc	B	1003237	Notomys fuscus
1191	fusc	A	855NK	Chilonycteris rubiginosa fuscus
1191	fusc	A	874KB	Pteronotus fuscus
1191	fusc	A	8562K	Pteronotus parnellii fuscus
1191	fusc	B	1004855	Pteronotus fuscus
1193	fusc	A	9FZP	Aconaemys fuscus
1193	fusc	A	C4HLK	Schizodon fuscus
1193	fusc	B	1001490	Aconaemys fuscus
1195	fusc	A	398CW	Elephantulus fuscus
1195	fusc	A	CB9GR	Macroscelides fuscus
1195	fusc	B	1000448	Elephantulus fuscus
1197	fusc	A	44N2X	Murina fusca
1197	fusc	A	5JS27	Murina huttonii fusca
1197	fusc	B	1005330	Murina fusca
1199	fusc	A	3SFTV	Lasiopodomys fuscus
1199	fusc	A	747VC	Neodon fuscus
1199	fusc	B	1002113	Neodon fuscus
1201	fusc	A	46JKR	Neohydromys fuscus
1201	fusc	A	4NYCW	Pseudohydromys fuscus
1201	fusc	B	1003268	Pseudohydromys fuscus
1203	fusc	A	43JS6	Miniopterus fuscus
1203	fusc	B	1005112	Miniopterus fuscus
1205	fusc	A	44FZ7	Moschus fuscus
1205	fusc	B	1006348	Moschus fuscus
1207	fusc	A	7BM5P	Tarsius fuscus
1207	fusc	B	1000918	Tarsius fuscus
1209	fusc	A	BNMF2	Macaca fascicularis fusca
1209	fusc	A	BNMF3	Macaca fascicularis fuscus
1209	fusc	A	84J3C	Macacus fuscus
1209	fusc	B	9002410	Macaca fusca
1211	fusc	A	BQ4WQ	Arctogalidia trivirgata fusca
1211	fusc	B	9023038	Arctogalidia fusca
1213	fusc	A	BQCV6	Canis lupus fuscus
1213	fusc	B	9021096	Canis fuscus
1215	fusc	A	5GYX4	Dremomys rufigenis fuscus
1215	fusc	B	9006093	Dremomys fuscus
1217	fusc	A	BNGM9	Geomys personatus fuscus
1217	fusc	B	9007975	Geomys fuscus
1219	fusc	A	BNGWV	Glaucomys sabrinus fuscus
1219	fusc	B	9006439	Glaucomys fuscus
1221	fusc	A	BNSB2	Panthera pardus fusca
1221	fusc	B	9022327	Panthera fusca
1223	fusc	A	BNT9J	Perognathus flavus fuscus
1223	fusc	B	9008728	Perognathus fuscus
1225	fusc	A	5KQG2	Pseudochirops corinnae fuscus
1225	fusc	B	9001019	Pseudochirops fuscus
1227	fusc	A	BP58W	Thomomys talpoides fuscus
1227	fusc	B	9008285	Thomomys fuscus
1229	fusc	A	C5QB	Alouatta fusca
1229	fusc	A	526HJ	Stentor fusca
1229	fusc	B	9003225	Alouatta fusca
1231	fusc	A	9H5L6	Nasua fusca
1231	fusc	B	9020066	Nasua fusca
1233	fusc	A	4HD24	Phyllotis fuscus
1233	fusc	B	9011593	Phyllotis fuscus
1235	fusc	A	78YL3	Saccostomus fuscus
1235	fusc	B	9014338	Saccostomus fuscus
1237	fusc	A	7JWLL	Leontocebus fuscicollis fuscus
1237	fusc	A	3T6RC	Leontocebus fuscus
1237	fusc	A	3T6ZT	Leontopithecus fuscus
1237	fusc	A	5KYXK	Saguinus fuscicollis fuscus
1237	fusc	A	4TZBL	Saguinus fuscus
1237	fusc	B	1000809	Saguinus fuscus
1239	fusc	A	9H5MZ	Ursus fuscus
1239	fusc	B	9020514	Ursus fuscus
1241	fusc	A	7X94Z	Allactaga jaculus fuscus
1241	fusc	B	9008787	Allactaga fusca
1243	fusc	A	7JP8N	Dasymys incomtus fuscus
1243	fusc	B	9012524	Dasymys fuscus
1245	fusc	A	7XG75	Neotoma occidentalis fusca
1245	fusc	B	9010436	Neotoma fusca
1247	fusc	A	9H5HM	Procyon brachyurus fusca
1247	fusc	B	9020157	Procyon fuscus
1249	fusc	A	5KV66	Rattus domesticus fuscus
1249	fusc	B	9014036	Rattus fuscus
1251	fusc	A	9GY4Z	Ursus arctos fuscus
1251	fusc	B	9020508	Ursus fuscus
1253	intuf	A	398CX	Elephantulus intufi
1253	intuf	A	CB9GS	Macroscelides intufi
1253	intuf	B	1000449	Elephantulus intufi
1255	myur	A	398CY	Elephantulus myurus
1255	myur	B	1000450	Elephantulus myurus
1257	rupestr	A	6PPQ5	Lepus rupestris
1257	rupestr	A	4MT9Z	Pronolagus rupestris
1257	rupestr	A	BNXC5	Pronolagus rupestris rupestris
1257	rupestr	B	1001118	Pronolagus rupestris
1259	rupestr	A	398D4	Elephantulus rupestris
1259	rupestr	A	CB9GZ	Macroscelides rupestris
1259	rupestr	B	1000453	Elephantulus rupestris
1261	rupestr	A	C3WVD	Cavia rupestris
1261	rupestr	A	3R6DR	Kerodon rupestris
1261	rupestr	B	1001212	Kerodon rupestris
1263	rupestr	A	BN6LW	Chaetodipus intermedius rupestris
1263	rupestr	B	9008652	Chaetodipus rupestris
1265	rupestr	A	BNRS9	Otospermophilus variegatus rupestris
1265	rupestr	B	9007213	Otospermophilus rupestris
1267	rupestr	A	BP23G	Sciurus vulgaris rupestris
1267	rupestr	B	9006942	Sciurus rupestris
1269	rupestr	A	BP572	Thomomys bottae rupestris
1269	rupestr	B	9008216	Thomomys rupestris
1271	edward	A	6F4H4	Elephantulus edwardii
1271	edward	A	CB9GM	Macroscelides edwardii
1271	edward	B	1000446	Elephantulus edwardii
1273	edward	A	BNGXS	Globicephala melas edwardii
1273	edward	A	4GK6D	Phocaena edwardii
1273	edward	B	9027707	Globicephala edwardii
1275	pilicaud	A	C9RRF	Elephantulus pilicaudus
1275	pilicaud	B	1000451	Elephantulus pilicaudus
1277	tetradactyl	A	776PW	Petrodromus tetradactylus
1277	tetradactyl	A	5KBBZ	Petrodromus tetradactylus tetradactylus
1277	tetradactyl	B	1000458	Petrodromus tetradactylus
1279	tetradactyl	A	54M4Z	Tamandua tetradactyla
1279	tetradactyl	A	7KSFF	Tamandua tetradactyla tetradactyla
1279	tetradactyl	B	1000444	Tamandua tetradactyla
1281	tetradactyl	A	74YZJ	Oryzorictes tetradactylus
1281	tetradactyl	B	1000514	Oryzorictes tetradactylus
1283	beir	A	7K643	Heliosciurus mutabilis beirae
1283	beir	B	9007467	Heliosciurus beirae
1285	beir	A	7JYLF	Leptailurus serval beirae
1285	beir	B	9022033	Leptailurus beirae
1287	beir	A	BNTGG	Petrodromus tetradactylus beirae
1287	beir	B	9001516	Petrodromus beirae
1289	rouum	A	BNTGH	Petrodromus tetradactylus rovumae
1289	rouum	B	9001507	Petrodromus rovumae
1291	schwann	A	BNTGJ	Petrodromus tetradactylus schwanni
1291	schwann	B	9001513	Petrodromus schwanni
1293	sultan	A	BNTGK	Petrodromus tetradactylus sultani
1293	sultan	B	9001509	Petrodromus sultan
1293	sultan	B	9001508	Petrodromus sultani
1295	swynnerton	A	BNSHX	Paraxerus palliatus swynnertoni
1295	swynnerton	B	9007555	Paraxerus swynnertoni
1297	swynnerton	A	BNTGL	Petrodromus tetradactylus swynnertoni
1297	swynnerton	B	9001520	Petrodromus swynnertoni
1299	torday	A	BNTGM	Petrodromus tetradactylus tordayi
1299	torday	B	9001514	Petrodromus tordayi
1301	warren	A	BNTGN	Petrodromus tetradactylus warreni
1301	warren	B	9001521	Petrodromus warreni
1303	warren	A	4MQLQ	Proechimys warreni
1303	warren	B	9005437	Proechimys warreni
1305	warren	A	7XG4L	Neotoma albigula warreni
1305	warren	B	9010488	Neotoma warreni
1307	warren	A	BP3YT	Sylvilagus audubonii warreni
1307	warren	B	9004380	Sylvilagus warreni
1309	zanzibaric	A	3F2DS	Galago zanzibaricus
1309	zanzibaric	A	6JVSL	Galagoides zanzibaricus
1309	zanzibaric	A	7JSX8	Galagoides zanzibaricus zanzibaricus
1309	zanzibaric	A	4CVG5	Paragalago zanzibaricus
1309	zanzibaric	A	BNSGZ	Paragalago zanzibaricus zanzibaricus
1309	zanzibaric	B	1001055	Paragalago zanzibaricus
1311	zanzibaric	A	BNTGP	Petrodromus tetradactylus zanzibaricus
1311	zanzibaric	B	9001524	Petrodromus zanzibaricus
1313	sang	A	CCKQV	Petrodromus tetradactylus sangi
1313	sang	B	9001515	Petrodromus sangi
1315	reuoil	A	398CZ	Elephantulus revoili
1315	reuoil	A	C9WH9	Galegeeska revoili
1315	reuoil	A	CB9GX	Macroscelides revoili
1315	reuoil	B	1000454	Galegeeska revoilii
1317	boran	A	BQPCQ	Elephantulus rufescens boranus
1317	boran	A	C9WHC	Galegeeska rufescens boranus
1317	boran	A	CCKS6	Macroscelides boranus
1317	boran	B	9001481	Galegeeska borana
1319	dundas	A	BQPCR	Elephantulus rufescens dundasi
1319	dundas	A	C9WHD	Galegeeska rufescens dundasi
1319	dundas	B	9001484	Galegeeska dundasi
1321	pease	A	BQPCS	Elephantulus rufescens peasei
1321	pease	A	C9WHF	Galegeeska rufescens peasei
1321	pease	A	CB9GV	Macroscelides peasei
1321	pease	B	9001482	Galegeeska peasei
1323	pulcher	A	BNQ9X	Nannosciurus melanotis pulcher
1323	pulcher	B	9006139	Nannosciurus pulcher
1325	pulcher	A	5K6N7	Paradoxurus hermaphroditus pulcher
1325	pulcher	B	9023140	Paradoxurus pulcher
1327	pulcher	A	BNXKV	Pseudocheirus peregrinus pulcher
1327	pulcher	B	9000984	Pseudocheirus pulcher
1329	pulcher	A	STG7	Cercopithecus pulcher
1329	pulcher	B	9002150	Cercopithecus pulcher
1331	pulcher	A	73QQ3	Muscardinus pulcher
1331	pulcher	B	9005722	Muscardinus pulcher
1333	pulcher	A	49RD3	Onychomys pulcher
1333	pulcher	B	9010561	Onychomys pulcher
1335	pulcher	A	7JLRH	Chiruromys forbesi pulcher
1335	pulcher	B	9012762	Chiruromys pulcher
1337	rufescens	A	398D3	Elephantulus rufescens
1337	rufescens	A	BQPCV	Elephantulus rufescens rufescens
1337	rufescens	A	C9WHB	Galegeeska rufescens
1337	rufescens	A	C9WHH	Galegeeska rufescens rufescens
1337	rufescens	A	CB9GY	Macroscelides rufescens
1337	rufescens	B	1000452	Galegeeska rufescens
1339	rufescens	A	7W4BF	Ochotona rufescens
1339	rufescens	A	7KFS3	Ochotona rufescens rufescens
1339	rufescens	B	1001175	Ochotona rufescens
1341	rufescens	A	6DWHC	Echymipera rufescens
1341	rufescens	A	BQP6C	Echymipera rufescens rufescens
1341	rufescens	B	1000227	Echymipera rufescens
1343	rufescens	A	C49RY	Coendou rufescens
1343	rufescens	A	38JXB	Echinoprocta rufescens
1343	rufescens	B	1001250	Coendou rufescens
1345	rufescens	A	3ZMXM	Melomys rufescens
1345	rufescens	B	1003224	Melomys rufescens
1347	rufescens	A	64ZM3	Aepyprymnus rufescens
1347	rufescens	B	1000319	Aepyprymnus rufescens
1349	rufescens	A	4RZ7F	Rhagomys rufescens
1349	rufescens	B	1002760	Rhagomys rufescens
1351	rufescens	A	5JWQW	Noctilio leporinus rufescens
1351	rufescens	A	47KW5	Noctilio rufescens
1351	rufescens	B	9017082	Noctilio rufescens
1353	rufescens	A	5GD2N	Chaetodipus spinatus rufescens
1353	rufescens	B	9008684	Chaetodipus rufescens
1355	rufescens	A	5JJRY	Marmota monax rufescens
1355	rufescens	B	9007180	Marmota rufescens
1357	rufescens	A	7L5RT	Tamias striatus rufescens
1357	rufescens	B	9007707	Tamias rufescens
1359	rufescens	A	BP59R	Thomomys talpoides rufescens
1359	rufescens	B	9008282	Thomomys rufescens
1361	rufescens	A	RY7T	Cavia rufescens
1361	rufescens	B	9004688	Cavia rufescens
1361	rufescens	B	9004689	Cavia rufescens
1363	rufescens	A	3ZZYX	Mesocapromys rufescens
1363	rufescens	B	9005306	Mesocapromys rufescens
1365	rufescens	A	7WPYZ	Reithrodontomys rufescens
1365	rufescens	B	9010937	Reithrodontomys rufescens
1367	rufescens	A	5GHMC	Clethrionomys gapperi rufescens
1367	rufescens	B	9009228	Clethrionomys rufescens
1369	rufescens	A	7JNTM	Cricetus vulgaris rufescens
1369	rufescens	B	9010275	Cricetus rufescens
1371	rufescens	A	9H5LM	Procyon lotor rufescens
1371	rufescens	B	9020172	Procyon rufescens
1373	rozet	A	398D2	Elephantulus rozeti
1373	rozet	A	BQPCP	Elephantulus rozeti rozeti
1373	rozet	A	CBVD3	Petrosaltator rozeti
1373	rozet	A	CCKS5	Petrosaltator rozeti rozeti
1373	rozet	B	1000459	Petrosaltator rozeti
1375	chrysopyg	A	3T6ZS	Leontopithecus chrysopygus
1375	chrysopyg	B	1000789	Leontopithecus chrysopygus
1377	chrysopyg	A	4SRP9	Rhynchocyon chrysopygus
1377	chrysopyg	B	1000460	Rhynchocyon chrysopygus
1379	aders	A	BNZ6F	Rhynchocyon petersi adersi
1379	aders	B	9001542	Rhynchocyon adersi
1381	peters	A	4SRPB	Rhynchocyon petersi
1381	peters	A	BNZ6G	Rhynchocyon petersi petersi
1381	peters	B	1000462	Rhynchocyon petersi
1383	peters	A	8L979	Falsistrellus petersi
1383	peters	A	8LVDW	Hypsugo petersi
1383	peters	A	8LFVX	Pipistrellus petersi
1383	peters	A	8LJ8Z	Vesperugo petersi
1383	peters	B	1005725	Hypsugo petersi
1385	peters	A	8PFCH	Mormopterus petersi
1385	peters	A	8P9SV	Nyctinomus petersi
1385	peters	A	8QFMP	Ozimops petersi
1385	peters	B	1005252	Ozimops petersi
1387	peters	A	BMYGT	Aepyceros melampus petersi
1387	peters	B	9023788	Aepyceros petersi
1389	peters	A	BNQ9R	Nanger granti petersii
1389	peters	B	1006167	Nanger petersii
1391	peters	A	77BXS	Phoca petersi
1391	peters	B	9020391	Phoca petersi
1393	cirne	A	78W39	Rhynchocyon cirnei
1393	cirne	A	BNZ68	Rhynchocyon cirnei cirnei
1393	cirne	B	1000461	Rhynchocyon cirnei
1395	henderson	A	BNZ69	Rhynchocyon cirnei hendersoni
1395	henderson	B	9001536	Rhynchocyon hendersoni
1397	henderson	A	7L7BR	Tragulus napu hendersoni
1397	henderson	B	9026863	Tragulus hendersoni
1399	macrur	A	38FMV	Echimys macrurus
1399	macrur	A	C3LNL	Loncheres macrura
1399	macrur	A	3XJXD	Makalata macrura
1399	macrur	B	1001414	Makalata macrura
1401	macrur	A	6FW48	Episoriculus macrurus
1401	macrur	A	4YCHR	Soriculus macrurus
1401	macrur	B	1004196	Episoriculus macrurus
1403	macrur	A	3ZY6L	Mesembriomys macrurus
1403	macrur	B	1003228	Mesembriomys macrurus
1405	macrur	A	56Q6B	Thylamys macrura
1405	macrur	A	7BY4H	Thylamys macrurus
1405	macrur	B	1000128	Thylamys macrurus
1407	macrur	A	4SB7L	Rhipidomys macrurus
1407	macrur	B	1002774	Rhipidomys macrurus
1409	macrur	A	BNYSS	Rhinolophus affinis macrurus
1409	macrur	B	9016602	Rhinolophus macrurus
1411	macrur	A	BQHCW	Cercartetus caudatus macrurus
1411	macrur	B	9001039	Cercartetus macrurus
1413	macrur	A	BNZ6B	Rhynchocyon cirnei macrurus
1413	macrur	B	9001533	Rhynchocyon macrurus
1415	macrur	A	439BG	Microtus macrurus
1415	macrur	B	9009890	Microtus macrurus
1417	reichard	A	BNZ6C	Rhynchocyon cirnei reichardi
1417	reichard	B	9001534	Rhynchocyon reichardi
1419	shirens	A	7K5RQ	Heliosciurus mutabilis shirensis
1419	shirens	B	9007466	Heliosciurus shirensis
1421	shirens	A	BNZ6D	Rhynchocyon cirnei shirensis
1421	shirens	B	9001539	Rhynchocyon shirensis
1423	stuhlmann	A	7S9W8	Chrysochloris stuhlmanni
1423	stuhlmann	A	BN79P	Chrysochloris stuhlmanni stuhlmanni
1423	stuhlmann	B	1000479	Chrysochloris stuhlmanni
1425	stuhlmann	A	7L2RB	Rhynchocyon cirnei stuhlmanni
1425	stuhlmann	A	CC2L6	Rhynchocyon stuhlmanni
1425	stuhlmann	B	1000463	Rhynchocyon stuhlmanni
1427	stuhlmann	A	BN6CX	Cercopithecus mitis stuhlmanni
1427	stuhlmann	B	9002178	Cercopithecus stuhlmanni
1429	udzungwens	A	CC2L8	Rhynchocyon udzungwensis
1429	udzungwens	B	1000464	Rhynchocyon udzungwensis
1431	udzungwens	A	3F2DR	Galago udzungwensis
1431	udzungwens	A	7JSWW	Galagoides zanzibaricus udzungwensis
1431	udzungwens	A	BNSGY	Paragalago zanzibaricus udzungwensis
1431	udzungwens	B	9003876	Paragalago udzungwensis
1433	african	A	4FKFT	Phacochoerus africanus
1433	african	A	BNTLF	Phacochoerus africanus africanus
1433	african	B	1006366	Phacochoerus africanus
1435	african	A	7TKMT	Equus africanus
1435	african	A	BNDHZ	Equus africanus africanus
1435	african	A	5H5GM	Equus asinus africanus
1435	african	B	1006120	Equus africanus
1437	african	A	68924	Atherurus africanus
1437	african	B	1001281	Atherurus africanus
1439	african	A	3R5ZD	Kerivoula africana
1439	african	B	1005282	Kerivoula africana
1441	african	A	3W9KV	Loxodonta africana
1441	african	B	1000522	Loxodonta africana
1443	african	A	43JRV	Miniopterus africanus
1443	african	B	1005102	Miniopterus africanus
1445	african	A	485PQ	Nyctinomus africanus
1445	african	A	5LDYM	Tadarida ventralis africana
1445	african	B	9017792	Tadarida africana
1447	african	A	KWZ8	Bathyergus africana
1447	african	B	9005016	Bathyergus africanus
1449	african	A	75LLH	Pan africanus
1449	african	B	9003033	Pan africanus
1451	cyclot	A	44N2R	Murina cyclotis
1451	cyclot	A	5JRZT	Murina cyclotis cyclotis
1451	cyclot	B	1005324	Murina cyclotis
1453	cyclot	A	3W9KX	Loxodonta cyclotis
1453	cyclot	B	1000523	Loxodonta cyclotis
1455	cyclot	A	6SCQB	Nyctimene cyclotis
1455	cyclot	B	1004418	Nyctimene cyclotis
1457	indic	A	5BMZX	Viverricula indica
1457	indic	A	BP7BT	Viverricula indica indica
1457	indic	B	1006110	Viverricula indica
1459	indic	A	4RM86	Ratufa indica
1459	indic	A	BNYMF	Ratufa indica indica
1459	indic	B	1001608	Ratufa indica
1461	indic	A	477X2	Nesokia indica
1461	indic	B	1003578	Nesokia indica
1463	indic	A	KK82	Bandicota indica
1463	indic	B	1003502	Bandicota indica
1465	indic	A	54YWZ	Tatera indica
1465	indic	B	1003004	Tatera indica
1467	indic	A	C46WG	Hystrix cristata indica
1467	indic	A	7VJ22	Hystrix indica
1467	indic	B	1001287	Hystrix indica
1469	indic	A	BNNHV	Mellivora capensis indica
1469	indic	A	7F2J5	Ursus indicus
1469	indic	B	9019610	Mellivora indica
1471	indic	A	MLPX	Bos indicus
1471	indic	A	7JF7X	Bos taurus indicus
1471	indic	B	9025445	Bos indicus
1473	indic	A	5KGG7	Pipistrellus ceylonicus indicus
1473	indic	A	7FR4P	Vesperugo indicus
1473	indic	B	9018485	Pipistrellus indicus
1475	indic	A	BN3HR	Balaenoptera musculus indica
1475	indic	B	9027431	Balaenoptera indica
1477	indic	A	BN59Q	Canis aureus indicus
1477	indic	B	9020743	Canis indicus
1479	indic	A	BND44	Elephas maximus indicus
1479	indic	B	9001704	Elephas indicus
1481	indic	A	7TKNC	Equus indica
1481	indic	B	9023764	Equus indica
1483	indic	A	3MFH6	Homo indicus
1483	indic	B	9002958	Homo indicus
1485	indic	A	3WGFF	Lutra indica
1485	indic	B	9019483	Lutra indica
1487	indic	A	3YWXV	Megaptera indica
1487	indic	B	9027523	Megaptera indica
1489	indic	A	4S84L	Rhinoceros indicus
1489	indic	B	9023312	Rhinoceros indicus
1491	indic	A	9LYL	Acrocodia indica
1491	indic	A	54TGK	Tapirus indicus
1491	indic	A	5LF3L	Tapirus indicus indicus
1491	indic	B	1006117	Tapirus indicus
1493	maxim	A	C3WDG	Dipus maximus
1493	maxim	A	6NTX9	Lagostomus maximus
1493	maxim	A	5J8RJ	Lagostomus maximus maximus
1493	maxim	B	1001236	Lagostomus maximus
1495	maxim	A	398D9	Elephas maximus
1495	maxim	A	BND45	Elephas maximus maximus
1495	maxim	B	1000521	Elephas maximus
1497	maxim	A	C9GT3	Dasypus maximus
1497	maxim	A	4MF3Z	Priodontes maximus
1497	maxim	B	1000418	Priodontes maximus
1499	maxim	A	4B7KT	Otomys maximus
1499	maxim	B	9013274	Otomys maximus
1501	maxim	A	G873	Archboldomys maximus
1501	maxim	B	1003149	Archboldomys maximus
1503	maxim	A	4CRL2	Paracrocidura maxima
1503	maxim	B	1004048	Paracrocidura maxima
1505	maxim	A	5HYKR	Hipposideros beatus maximus
1505	maxim	B	9016453	Hipposideros maximus
1507	maxim	A	BNJZK	Ictonyx striatus maximus
1507	maxim	B	9019323	Ictonyx maximus
1509	maxim	A	BNYMG	Ratufa indica maxima
1509	maxim	B	9006362	Ratufa maxima
1511	maxim	A	5FQB9	Apodemus sylvaticus maximus
1511	maxim	B	9012392	Apodemus maximus
1513	maxim	A	5GCZB	Chaetodipus hispidus maximus
1513	maxim	A	7KK9T	Perognathus hispidus maximus
1513	maxim	B	9008647	Chaetodipus maximus
1515	sumatran	A	CBVNT	Presbytis melalophos sumatrana
1515	sumatran	A	CDVTM	Presbytis melalophos sumatranus
1515	sumatran	A	4MBBM	Presbytis sumatrana
1515	sumatran	B	1000677	Presbytis sumatrana
1517	sumatran	A	68BRZ	Barangia sumatrana
1517	sumatran	A	3WGGS	Lutra sumatrana
1517	sumatran	B	1005850	Lutra sumatrana
1519	sumatran	A	5XRQQ	Chimarrogale sumatrana
1519	sumatran	B	1004192	Chimarrogale sumatrana
1521	sumatran	A	5KW82	Rhinolophus acuminatus sumatranus
1521	sumatran	A	6X5R8	Rhinolophus sumatranus
1521	sumatran	B	9016597	Rhinolophus sumatranus
1523	sumatran	A	BQ4WY	Arctogalidia trivirgata sumatrana
1523	sumatran	B	9023041	Arctogalidia sumatrana
1525	sumatran	A	BND46	Elephas maximus sumatranus
1525	sumatran	B	9001713	Elephas sumatranus
1527	sumatran	A	5KB8H	Petaurista elegans sumatrana
1527	sumatran	B	9006511	Petaurista sumatranus
1529	sumatran	A	5KNDB	Prionailurus bengalensis sumatranus
1529	sumatran	B	9022162	Prionailurus sumatranus
1531	continent	A	5JT57	Myotis adversus continentis
1531	continent	A	5JT72	Myotis hasseltii continentis
1531	continent	B	9018014	Myotis continentis
1533	continent	A	5KS5W	Ptilocercus lowii continentis
1533	continent	B	9001994	Ptilocercus continentis
1535	continent	A	7KDM2	Natalus tumidirostris continentis
1535	continent	A	5KDL2	Phodotes tumidirostris continentis
1535	continent	B	9017805	Natalus continentis
1537	continent	A	5LCZQ	Symphalangus syndactylus continentis
1537	continent	B	9003163	Symphalangus continentis
1539	low	A	7WYB5	Sundasciurus lowii
1539	low	A	5LCG7	Sundasciurus lowii lowii
1539	low	B	1001585	Sundasciurus lowii
1541	low	A	4Q7X6	Ptilocercus lowii
1541	low	A	5KS5X	Ptilocercus lowii lowii
1541	low	B	1000536	Ptilocercus lowii
1543	low	A	5FZB9	Bos javanicus lowi
1543	low	B	9025415	Bos lowi
1545	baluens	A	PW5T	Callosciurus baluensis
1545	baluens	B	1001536	Callosciurus baluensis
1547	baluens	A	ZK3G	Crocidura baluensis
1547	baluens	B	1003855	Crocidura baluensis
1549	baluens	A	4RM42	Rattus baluensis
1549	baluens	B	1003614	Rattus baluensis
1551	baluens	A	BQMRM	Dendrogale melanura baluensis
1551	baluens	B	9002002	Dendrogale baluensis
1553	baluens	A	5LNFK	Tupaia montana baluensis
1553	baluens	B	9002075	Tupaia baluensis
1555	melanur	A	34Q7V	Dendrogale melanura
1555	melanur	A	BQMRN	Dendrogale melanura melanura
1555	melanur	A	CCGHP	Tupaia melanura
1555	melanur	B	1000538	Dendrogale melanura
1557	melanur	A	C3SLB	Capromys melanurus
1557	melanur	A	3ZZYV	Mesocapromys melanurus
1557	melanur	A	744SV	Mysateles melanurus
1557	melanur	B	1001383	Mesocapromys melanurus
1559	melanur	A	5X7NY	Callithrix melanura
1559	melanur	A	42MJ5	Mico melanurus
1559	melanur	B	1000801	Mico melanurus
1561	melanur	A	C49RR	Coendou melanurus
1561	melanur	A	4YZ9W	Sphiggurus melanurus
1561	melanur	B	1001243	Coendou melanurus
1563	melanur	A	6F3S8	Eliomys melanurus
1563	melanur	B	1001527	Eliomys melanurus
1565	melanur	A	4JBGM	Pithecheir melanurus
1565	melanur	B	1003346	Pithecheir melanurus
1567	melanur	A	RGF3	Carpomys melanurus
1567	melanur	B	1003428	Carpomys melanurus
1569	melanur	A	4F7KW	Peromyscus melanurus
1569	melanur	B	1002314	Peromyscus melanurus
1571	melanur	A	5GCZ5	Chaetodipus formosus melanurus
1571	melanur	B	9008636	Chaetodipus melanurus
1573	melanur	A	BNCC2	Dipodomys merriami melanurus
1573	melanur	B	9008404	Dipodomys melanurus
1575	melanur	A	7JX38	Leopardus pardalis melanurus
1575	melanur	B	9021964	Leopardus melanurus
1577	melanur	A	BNTYS	Philander opossum melanurus
1577	melanur	B	1000030	Philander melanurus
1579	melanur	A	7VTCR	Meriones melanurus
1579	melanur	B	9011969	Meriones melanurus
1581	melanur	A	7XG5T	Neotoma intermedia melanura
1581	melanur	B	1002241	Neotoma melanura
1583	melanur	A	BNSFR	Pappogeomys bulleri melanurus
1583	melanur	B	9008045	Pappogeomys melanurus
1585	melanur	A	5KNWG	Pronolagus rupestris melanurus
1585	melanur	B	9004341	Pronolagus melanurus
1587	murin	A	7FQRQ	Vespertilio murinus
1587	murin	A	5LR7T	Vespertilio murinus murinus
1587	murin	B	1005792	Vespertilio murinus
1589	murin	A	42SBX	Microcebus murinus
1589	murin	B	1000957	Microcebus murinus
1591	murin	A	6W9L7	Prosciurillus murinus
1591	murin	A	5KNXT	Prosciurillus murinus murinus
1591	murin	A	4VNDK	Sciurus murinus
1591	murin	B	1001570	Prosciurillus murinus
1593	murin	A	7V92P	Graphiurus murinus
1593	murin	B	1001515	Graphiurus murinus
1595	murin	A	3Y83G	Marmosa murina
1595	murin	B	1000047	Marmosa murina
1597	murin	A	432VW	Microperoryctes murina
1597	murin	B	1000230	Microperoryctes murinus
1599	murin	A	4NYCY	Pseudohydromys murinus
1599	murin	B	1003270	Pseudohydromys murinus
1601	murin	A	4XWZJ	Sminthopsis murina
1601	murin	B	1000213	Sminthopsis murina
1603	murin	A	53G64	Suncus murinus
1603	murin	B	1004067	Suncus murinus
1605	murin	A	6K7QS	Galago murinus
1605	murin	A	7K59F	Galagoides demidoff murinus
1605	murin	A	7K4X9	Galagoides demidovii murinus
1605	murin	B	9003848	Galagoides murinus
1607	murin	A	485QN	Nyctinomus murinus
1607	murin	A	5LDY9	Tadarida brasiliensis murina
1607	murin	B	9017758	Tadarida murina
1609	murin	A	B75B4	Desmodus rotundus murinus
1609	murin	B	9017124	Desmodus murinus
1611	elliot	A	3GS3G	Golunda ellioti
1611	elliot	B	1003066	Golunda ellioti
1613	elliot	A	DHXJ	Anathana ellioti
1613	elliot	A	CCGHG	Tupaia ellioti
1613	elliot	B	1000537	Anathana ellioti
1615	elliot	A	BNS9M	Pan troglodytes ellioti
1615	elliot	B	9003060	Pan ellioti
1617	elliot	A	3H3C6	Gorilla ellioti
1617	elliot	B	9002937	Gorilla ellioti
1619	elliot	A	3WGF6	Lutra ellioti
1619	elliot	B	9019510	Lutra ellioti
1621	elliot	A	5KFD3	Piliocolobus foai ellioti
1621	elliot	B	9002751	Piliocolobus ellioti
1623	belanger	A	C995B	Cladobates belangeri
1623	belanger	A	59LYB	Tupaia belangeri
1623	belanger	A	5LNF5	Tupaia belangeri belangeri
1623	belanger	B	1000540	Tupaia belangeri
1625	chinens	A	6CJ3K	Delphinus chinensis
1625	chinens	A	4YDGF	Sousa chinensis
1625	chinens	A	B77TN	Sousa chinensis chinensis
1625	chinens	A	4ZVS5	Steno chinensis
1625	chinens	B	1006432	Sousa chinensis
1627	chinens	A	8LZPS	Myotis chinensis
1627	chinens	A	8LJ75	Vespertilio chinensis
1627	chinens	B	1005388	Myotis chinensis
1629	chinens	A	6QPQL	Lutra chinensis
1629	chinens	A	BNM99	Lutra lutra chinensis
1629	chinens	B	9019482	Lutra chinensis
1631	chinens	A	5KND4	Prionailurus bengalensis chinensis
1631	chinens	B	9022135	Prionailurus chinensis
1633	chinens	A	5JY4L	Ochotona macrotis chinensis
1633	chinens	B	9004549	Ochotona chinensis
1635	chinens	A	5KWC9	Rhinolophus pearsonii chinensis
1635	chinens	B	9016759	Rhinolophus chinensis
1637	chinens	A	5LNF6	Tupaia belangeri chinensis
1637	chinens	B	9002007	Tupaia chinensis
1639	chinens	A	3ZDRN	Meles chinensis
1639	chinens	B	9019561	Meles chinensis
1641	chinens	A	4SCRZ	Rhizomys chinensis
1641	chinens	B	9014516	Rhizomys chinensis
1643	chinens	A	8PFM8	Miniopterus schreibersii chinensis
1643	chinens	B	9017518	Miniopterus chinensis
1645	chinens	A	5LS8T	Vormela peregusna chinensis
1645	chinens	B	9019367	Vormela chinensis
1647	chrysogaster	A	44FZ5	Moschus chrysogaster
1647	chrysogaster	A	5JRQL	Moschus chrysogaster chrysogaster
1647	chrysogaster	B	1006346	Moschus chrysogaster
1649	chrysogaster	A	3N7RM	Hydromys chrysogaster
1649	chrysogaster	B	1003179	Hydromys chrysogaster
1651	chrysogaster	A	SST2	Cercocebus chrysogaster
1651	chrysogaster	B	1000596	Cercocebus chrysogaster
1653	chrysogaster	A	59LYD	Tupaia chrysogaster
1653	chrysogaster	B	1000541	Tupaia chrysogaster
1655	chrysogaster	A	7K8N8	Lemmus obensis chrysogaster
1655	chrysogaster	B	9009469	Lemmus chrysogaster
1657	gl	A	3G9QL	Glis glis
1657	gl	A	456MY	Myoxus glis
1657	gl	A	4VND9	Sciurus glis
1657	gl	B	1001506	Glis glis
[truncated: 30,250 more rows]
